# Supplementary material for: Impact of Dental Aesthetics on Dental Students’ Academic and Social Performance: A PIDAQ‐Based Study
Source: Int J Dent. 2026 Jan 7;2026:9043993. doi: 10.1155/ijod/9043993 (PMC12779926; doi:10.1155/ijod/9043993)
Supplement: Supplementary file 1 — Supporting Information Full raw data where all participants’ answers are recorded and used in the analysis that followed are available in “Table S1”. The first row contains the question stem used in the survey and the following rows are the answers collected form each participant, names are anonymous for ethical considerations. [file IJOD-2026-9043993-s001.xlsx]

## Sheet: Form Responses 1
Timestamp	Age	Gender	University	Batch	Nationality	Did you lose any of your anterior teeth or teeth that are visible to other while speaking, smiling or laughing?	Do you have an abnormal overbite? (Upper incisors vertically overlapping the lower incisors by above 2 mm)	Do you have an abnormal overjet (upper incisors horizontally overlapping the lower incisors by above 2 mm)?	Do you have any chipping in your anterior teeth or teeth that are visible to other while speaking, smiling or laughing??	Do you have a gummy smile?	Do you have central diastema (space between central incisors)?	Do you have any cracks in your anterior teeth or teeth that are visible to other while speaking, smiling or laughing??	Do you have any untreated caries on your anterior teeth or teeth that are visible to other while speaking, smiling or laughing?	Do you have mandibular anterior teeth crowding?	Do you have maxillary anterior teeth crowding?	Do you have any faulty restoration in your anterior teeth or teeth that are visible to other while speaking, smiling or laughing??	Do you have any spots on your anterior teeth or teeth that are visible to other while speaking, smiling or laughing?	Do you have a cross bite? (misalignment of teeth, where upper teeth fit inside of lower teeth. This misalignment can affect a single tooth or groups of teeth, involving the front teeth, back teeth, or both)	have you ever sought dental treatments to enhance the look of your teeth and smile design?	Are you going to seek dental treatments to enhance the look of your teeth and smile design?	On a scale from one to 10, Do you think your teeth shape suit your face? (1 is least suitable, 10 is the most suitable)	On a scale from one to ten. Do you think the size of your teeth suits your face and smile? (1 is least suitable, 10 is the most suitable)	On a scale from one to ten, how satisfied are you with your teeth colour? (1 is least satisfied, 10 is the most satisfied)	On a scale from one to ten, are you satisfied with the shape of your gums? (1 is least satisfied, 10 is the most satisfied)	On a scale from one to ten, are you satisfied with the shape of your lips? (1 is least satisfied, 10 is the most satisfied)	On a scale from one to ten, are you satisfied with the overall alignment of your teeth? (1 is the least satisfied teeth and 10 is the most satisfied)	On a scale form one to ten, how satisfied are you with your teeth aesthetics? (1 is the least satisfied and 10 is the most satisfied)	On a scale from one to ten, How satisfied are you with your smile appearance? (1 is least satisfied, 10 is the most satisfied)	On a scale from one to ten, how would you evaluate the aesthetics characters of your face? (1 is the least beautiful and 10 is the most beautiful)	On a scale from one to five, are you comfortable with showing your teeth while speaking laughing and smiling? (1 is least comfortable and 5 is the most comfortable)	On a scale from one to five, do you think your social skills are affected by your looks ? (1 is least affected and 5 is the most affected)	On a scale from one to five, how confident do you feel when speaking and communicating with other people? (1 is least confident and 5 is the most confident)	On a scale from one to five, do you like the display of your self with teeth showing in mirrors, photographs and videos? (1 like your display the least and 5 like your display the most)	On a scale from one to five, in your opinion how much are teeth aesthetics related and adds to face aesthetics (1 least related and 5 most related)	On a scale from one to five, how conscious are you about your smile and teeth while communicating with other people (1 least conscious about your smile and 5 is most conscious)	On a scale from one to five, I am somewhat inhibited in social contacts because of my teeth.	On a scale from one to five, I am somehow unhappy about the appearance of my teeth while I speak.	On a scale from one to five, I hold myself back when I smile so my teeth don't show so much.	On a scale from one to five, I hold my hand in front of my mouth to hide my teeth while speaking or smiling.	On a scale from one to five, If I don’t know people well, I am concerned what they might think of me because of my teeth.	On a scale from one to five, I'm afraid other people could make offensive remarks or bully me because of my teeth.	On a scale from one to five, I think people stare at my teeth because they are not beautiful.	On a scale from one to five, remarks made previously about my teeth and smile affect my social interaction with other people.	On a scale from one to five, I worry about what being disliked by the opposite gender because of my teeth and smile.	On a scale from one to five, I envy people that have nice teeth or nice smiles.	On a scale from one to five, I feel somehow distressed when I see a person of the same gender with an attractive smile.	On a scale from one to five, I think most people I know have nicer teeth than I do.	GPA (Grade point average)	Did you retake any year throughout your degree?
2022-05-18 12:42:59	20	Female	University of Jordan	3rd year	Jordanian	No	No	No	No	No	No	No	No	No	No	No	No	No	No	No	10	9	7	10	8	9	9	10	8	5	1	4	5	5	5	1	1	1	1	1	1	1	1	1	1	2	1	Very good	No
2022-05-18 12:50:20	20	Female	University of Jordan	3rd year	Jordanian	No	No	No	No	No	No	No	No	Yes	No	No	No	Yes	No	No	10	10	8	10	10	10	10	10	10	5	4	5	5	5	1	1	1	1	1	1	1	1	1	1	3	4	2	Very good	No
2022-05-18 12:57:05	21	Female	University of Jordan	3rd year	Jordanian	No	No	Yes	No	No	No	No	No	No	No	No	No	No	No	Yes	10	10	4	10	10	10	8	8	10	3	4	4	4	5	3	1	1	1	1	1	1	1	1	1	2	2	1	Very good	No
2022-05-18 14:17:15	20	Female	University of Jordan	3rd year	Jordanian	No	No	No	No	No	No	No	No	No	No	No	No	No	Yes	No	9	9	5	9	10	9	10	10	10	5	5	5	5	5	5	1	2	1	1	1	1	1	1	1	1	1	1	Distinction	No
2022-05-18 14:22:33	21	Female	University of Jordan	3rd year	Jordanian	No	No	Yes	No	No	No	No	No	No	No	No	No	No	Yes	No	8	8	5	8	7	8	8	8	7	4	5	4	4	5	3	1	1	1	1	3	1	1	1	1	1	1	1	Excellent	No
2022-05-18 14:35:08	21	Male	University of Jordan	3rd year	Jordanian	No	Yes	Yes	No	No	No	No	No	No	No	No	No	Yes	Yes	Yes	5	7	4	5	4	5	5	7	5	4	3	4	4	4	3	1	1	1	1	1	1	1	2	1	2	3	1	Good	No
2022-05-18 14:44:16	21	Female	University of Jordan	3rd year	Jordanian	No	No	No	No	No	Yes	No	No	No	No	No	Yes	No	No	Yes	8	6	4	9	8	8	8	7	7	5	5	5	5	5	5	1	1	1	1	1	1	1	4	3	3	1	3	Good	No
2022-05-18 14:44:16	20	Female	University of Jordan	3rd year	Jordanian	No	Yes	Yes	Yes	No	No	No	No	Yes	No	No	Yes	No	No	Yes	5	8	6	3	5	1	5	4	6	2	3	3	2	3	3	2	3	4	4	2	4	3	4	3	2	3	3	Very good	No
2022-05-18 14:48:48	23	Female	University of Jordan	5th year	Jordanian	No	No	No	No	No	No	No	No	No	No	No	No	No	Yes	No	7	10	7	10	10	8	8	8	8	4	4	4	3	5	4	1	1	2	1	1	1	1	1	1	1	2	1	Very good	Yes
2022-05-18 15:04:34	20	Male	University of Jordan	3rd year	Jordanian	No	No	No	No	No	Yes	No	No	No	No	No	No	No	No	No	8	9	8	10	9	8	8	9	7	5	3	4	4	4	3	1	2	1	1	1	1	1	1	1	2	1	2	Excellent	No
2022-05-18 15:20:06	20	Female	University of Jordan	2nd year	Jordanian	Yes	No	No	Yes	No	No	Yes	No	No	No	No	Yes	No	Yes	Yes	10	10	8	10	8	10	10	10	10	5	4	4	5	5	5	1	1	1	1	1	1	1	1	2	1	1	1	Excellent	No
2022-05-18 15:24:14	21	Male	University of Jordan	3rd year	Jordanian	No	No	No	No	No	No	No	No	Yes	No	No	No	No	No	Yes	7	9	8	9	7	8	8	7	7	5	4	4	4	5	3	1	2	2	1	2	1	1	2	2	1	1	1	Excellent	No
2022-05-18 15:26:07	21	Female	University of Jordan	3rd year	Jordanian	No	No	No	Yes	No	No	No	Yes	No	No	No	No	No	No	No	5	5	5	5	5	5	5	5	5	3	3	3	3	3	3	3	3	3	3	3	3	3	3	3	3	3	3	Good	Yes
2022-05-18 15:29:59	19	Female	University of Jordan	2nd year	Jordanian	No	No	Yes	No	No	No	No	No	Yes	No	No	Yes	No	No	No	5	7	4	8	7	5	4	4	5	2	3	2	2	4	2	2	4	3	3	3	2	3	4	3	4	5	3	Very good	No
2022-05-18 15:30:21	20	Male	University of Jordan	3rd year	Jordanian	No	No	No	No	No	No	No	No	No	Yes	No	No	No	No	No	9	9	9	10	10	7	8	9	9	5	1	5	5	4	3	1	1	1	1	1	1	1	1	1	1	1	1	Very good	No
2022-05-18 15:30:23	20	Female	University of Jordan	3rd year	Non-Jordanian	No	No	No	No	No	No	No	No	No	No	No	No	No	No	Yes	7	7	5	10	8	9	8	7	7	3	4	3	3	5	3	1	3	1	3	1	2	2	3	4	3	3	4	Very good	No
2022-05-18 15:31:28	20	Female	University of Jordan	3rd year	Jordanian	No	Yes	No	No	No	No	No	No	No	No	No	No	No	Yes	No	10	10	8	10	10	8	9	9	7	5	5	5	4	5	5	1	1	1	2	3	3	1	4	3	4	2	1	Very good	No
2022-05-18 15:31:57	18	Female	University of Jordan	2nd year	Jordanian	No	Yes	No	No	No	No	No	No	No	No	No	No	No	Yes	Yes	8	9	4	9	8	8	9	8	9	5	4	5	4	5	2	2	2	1	2	4	2	2	4	2	5	4	3	Excellent	No
2022-05-18 15:31:58	20	Female	University of Jordan	2nd year	Jordanian	No	Yes	No	Yes	No	Yes	No	No	No	No	No	No	No	Yes	Yes	9	8	6	10	10	9	8	10	10	5	1	5	5	5	1	1	2	1	1	1	1	1	1	1	2	1	1	Distinction	No
2022-05-18 15:32:10	20	Male	University of Jordan	2nd year	Jordanian	No	No	No	No	No	No	No	No	No	No	No	No	Yes	Yes	Yes	5	9	6	9	10	10	6	4	6	5	3	5	2	4	1	1	2	1	1	1	1	1	1	1	3	1	1	Pass	No
2022-05-18 15:32:42	20	Female	Jordanian University of science and technology	3rd year	Jordanian	No	No	No	No	No	No	No	No	No	No	No	No	No	Yes	Yes	10	10	8	10	10	10	10	10	9	5	5	5	4	2	4	1	1	1	2	1	2	1	1	1	1	1	1	Excellent	No
2022-05-18 15:32:51	21	Male	University of Jordan	3rd year	Jordanian	No	No	No	No	No	No	No	No	Yes	No	No	Yes	No	Yes	Yes	7	9	6	7	7	8	7	7	7	5	1	5	5	5	5	1	4	1	1	1	1	1	1	1	1	1	3	Very good	No
2022-05-18 15:33:01	20	Female	University of Jordan	2nd year	Jordanian	No	No	No	Yes	No	No	Yes	No	No	No	No	No	No	Yes	Yes	10	10	8	8	8	10	10	10	10	5	5	5	5	5	5	1	1	1	1	5	1	1	1	1	1	1	1	Excellent	No
2022-05-18 15:33:35	20	Female	University of Jordan	2nd year	Jordanian	No	No	No	Yes	No	No	Yes	No	No	Yes	No	No	Yes	No	Yes	5	8	5	7	9	6	5	5	9	3	2	4	3	5	3	3	1	1	2	1	2	1	2	1	1	1	3	Very good	No
2022-05-18 15:33:39	19	Female	University of Jordan	2nd year	Jordanian	No	No	No	No	No	No	No	No	No	No	No	No	No	Yes	Yes	9	10	6	9	9	7	9	8	9	5	5	4	5	5	2	1	1	1	1	1	1	1	1	1	3	1	1	Very good	No
2022-05-18 15:34:56	20	Female	University of Jordan	2nd year	Jordanian	Yes	No	No	Yes	No	No	Yes	No	No	No	No	Yes	No	Yes	Yes	5	8	3	7	8	10	3	6	8	1	3	5	4	5	5	1	3	5	5	1	1	1	3	3	1	1	2	Very good	No
2022-05-18 15:35:30	20	Female	University of Jordan	2nd year	Jordanian	No	No	No	No	No	No	Yes	No	No	No	No	No	No	No	Yes	9	10	7	10	9	8	8	8	7	4	4	5	4	5	5	1	2	1	1	1	1	1	1	1	2	1	3	Distinction	No
2022-05-18 15:35:33	20	Female	University of Jordan	3rd year	Jordanian	No	No	No	No	No	No	No	No	Yes	No	Yes	Yes	No	Yes	Yes	9	9	6	8	10	7	8	7	9	5	4	5	2	5	4	1	1	1	1	1	1	1	1	1	3	1	1	Excellent	No
2022-05-18 15:35:51	20	Male	University of Jordan	3rd year	Non-Jordanian	No	No	No	No	No	No	No	No	Yes	No	No	No	No	No	Yes	6	7	5	4	8	5	5	4	5	3	3	5	2	5	4	1	3	4	1	1	1	2	1	4	3	4	4	Very good	No
2022-05-18 15:36:04	21	Male	University of Jordan	3rd year	Jordanian	No	No	No	No	No	No	No	No	No	No	No	No	No	Yes	No	9	10	8	2	7	9	9	9	8	5	5	5	4	5	4	1	1	1	1	1	1	1	2	3	3	1	2	Very good	Yes
2022-05-18 15:37:24	19	Female	University of Jordan	2nd year	Jordanian	No	Yes	No	No	No	Yes	No	No	Yes	No	No	No	No	No	Yes	3	6	8	10	7	3	1	1	1	1	3	3	1	5	5	3	5	5	5	3	1	5	4	1	5	4	5	Very good	No
2022-05-18 15:38:32	19	Female	University of Jordan	2nd year	Jordanian	No	No	No	Yes	No	No	No	Yes	No	No	No	No	No	Yes	Yes	8	6	7	10	10	6	8	7	7	4	5	4	5	5	5	3	3	4	3	1	1	2	4	2	4	5	2	Good	No
2022-05-18 15:39:22	21	Male	University of Jordan	3rd year	Jordanian	Yes	No	No	No	No	Yes	No	No	No	No	No	No	No	Yes	Yes	3	7	4	10	3	2	2	1	4	1	5	1	1	5	5	5	5	5	3	5	1	2	5	5	5	4	5	Excellent	No
2022-05-18 15:39:51	20	Female	University of Jordan	2nd year	Jordanian	No	No	No	No	No	No	No	No	No	No	No	Yes	No	Yes	Yes	8	9	7	8	8	9	8	8	9	4	4	4	3	5	4	1	1	2	2	1	1	1	2	1	1	1	1	Very good	No
2022-05-18 15:40:00	21	Male	Jordanian University of science and technology	2nd year	Jordanian	No	No	No	No	No	No	No	No	No	No	No	No	Yes	Yes	Yes	8	5	7	10	10	8	8	7	8	5	1	5	5	5	5	1	1	1	1	3	4	5	1	1	5	3	3	Excellent	No
2022-05-18 15:40:14	22	Female	University of Jordan	5th year	Jordanian	No	No	Yes	No	No	No	No	No	No	Yes	No	Yes	No	Yes	Yes	6	8	4	9	10	6	6	6	8	3	1	4	5	3	3	2	3	1	1	3	1	1	1	2	2	3	3	Distinction	No
2022-05-18 15:40:21	23	Female	University of Jordan	5th year	Jordanian	No	No	Yes	No	Yes	No	No	No	Yes	No	No	No	No	Yes	Yes	7	6	8	4	4	9	7	7	9	3	5	3	2	5	4	3	4	5	4	5	5	4	5	5	5	4	4	Very good	No
2022-05-18 15:40:24	21	Male	University of Jordan	3rd year	Jordanian	Yes	No	No	Yes	No	No	No	No	No	No	No	No	No	Yes	Yes	8	8	8	7	8	7	7	8	6	5	4	4	4	5	2	1	3	1	1	1	1	1	1	1	3	1	3	Excellent	No
2022-05-18 15:40:34	19	Female	University of Jordan	2nd year	Jordanian	No	No	No	No	Yes	Yes	No	No	No	No	No	Yes	Yes	No	Yes	10	8	7	7	8	8	9	9	8	4	4	4	3	5	4	1	3	2	2	2	4	1	2	1	2	3	3	Very good	No
2022-05-18 15:41:16	20	Female	University of Jordan	2nd year	Jordanian	No	No	No	No	No	No	No	No	No	No	No	No	No	No	Yes	10	10	9	9	8	9	9	9	6	4	4	3	4	5	5	1	1	1	4	1	1	1	1	1	1	1	1	Excellent	No
2022-05-18 15:43:20	21	Male	University of Jordan	3rd year	Jordanian	No	No	No	Yes	No	Yes	Yes	No	No	Yes	No	No	No	Yes	Yes	7	8	7	8	7	9	7	8	7	4	5	4	4	5	3	3	2	1	1	3	3	3	4	3	1	4	4	Distinction	No
2022-05-18 15:43:45	22	Female	University of Jordan	3rd year	Jordanian	No	Yes	No	Yes	Yes	No	No	No	No	No	No	Yes	Yes	Yes	Yes	9	9	8	10	10	6	8	10	9	5	5	4	3	5	5	1	1	1	1	1	1	1	1	1	5	5	1	Very good	Yes
2022-05-18 15:44:03	20	Female	University of Jordan	2nd year	Jordanian	No	No	No	No	Yes	No	Yes	No	No	No	No	No	No	No	Yes	10	10	6	3	10	8	8	7	9	3	1	4	3	5	4	1	2	4	4	2	1	1	1	1	2	1	1	Distinction	No
2022-05-18 15:44:21	21	Female	University of Jordan	2nd year	Jordanian	No	No	No	No	No	No	No	No	No	No	No	No	No	No	No	10	10	10	10	10	10	10	10	10	5	2	5	5	5	5	1	1	1	1	1	1	1	1	1	1	1	1	Distinction	No
2022-05-18 15:45:01	19	Female	University of Jordan	2nd year	Jordanian	No	No	No	Yes	No	No	Yes	No	No	No	No	Yes	No	Yes	Yes	9	8	4	6	9	9	7	9	8	3	3	3	4	5	3	2	3	4	3	2	2	4	4	4	3	4	3	Good	No
2022-05-18 15:45:10	19	Male	University of Jordan	2nd year	Jordanian	No	No	No	No	Yes	No	No	No	No	No	No	No	No	Yes	Yes	7	5	7	9	9	7	7	8	7	4	4	5	4	4	4	3	1	1	2	2	1	2	2	2	1	1	1	Very good	No
2022-05-18 15:45:57	20	Female	University of Jordan	2nd year	Jordanian	No	No	No	No	No	No	No	No	No	No	No	No	No	No	Yes	8	9	7	9	8	8	8	8	8	5	4	5	4	5	3	1	1	1	1	1	1	1	1	1	1	1	1	Very good	No
2022-05-18 15:46:34	20	Female	University of Jordan	2nd year	Jordanian	No	No	No	No	No	No	No	No	No	No	No	No	No	No	No	10	10	6	10	9	10	10	10	10	5	4	5	5	4	4	1	1	1	1	1	1	1	1	1	1	1	1	Good	No
2022-05-18 15:48:18	20	Male	Jordanian University of science and technology	2nd year	Jordanian	No	Yes	No	Yes	Yes	No	No	Yes	No	No	Yes	No	No	Yes	No	1	8	6	8	8	2	1	3	2	3	3	3	3	3	3	1	2	2	5	2	5	2	3	1	4	3	4	Good	No
2022-05-18 15:49:09	19	Female	University of Jordan	2nd year	Jordanian	No	No	No	No	No	No	No	No	No	No	No	No	No	No	Yes	10	10	10	10	7	10	9	9	10	4	1	5	5	5	5	1	1	1	1	1	1	1	2	1	3	1	1	Excellent	No
2022-05-18 15:50:11	20	Female	University of Jordan	2nd year	Jordanian	No	No	No	No	No	No	No	No	No	No	No	Yes	No	Yes	No	10	10	8	10	10	9	9	9	8	5	3	3	5	5	4	1	1	1	1	1	1	1	5	1	2	2	1	Very good	No
2022-05-18 15:52:15	20	Female	University of Jordan	2nd year	Jordanian	No	No	No	No	No	No	No	No	No	No	No	No	No	No	No	10	7	7	9	5	9	9	6	7	4	1	2	1	4	2	1	1	4	5	1	1	1	1	3	2	1	2	Pass	No
2022-05-18 15:52:23	20	Female	University of Jordan	3rd year	Jordanian	No	No	No	No	No	No	No	No	No	No	No	No	No	No	No	10	10	6	10	9	10	10	9	9	4	4	4	5	4	5	1	2	2	1	3	1	1	1	1	2	1	1	Very good	No
2022-05-18 15:52:55	22	Female	Jordanian University of science and technology	3rd year	Jordanian	Yes	Yes	Yes	Yes	No	No	Yes	No	No	Yes	No	No	No	No	Yes	2	7	3	2	7	7	2	4	8	3	4	2	2	4	2	5	1	5	2	2	2	2	4	2	2	2	5	Very good	No
2022-05-18 15:53:46	20	Female	University of Jordan	3rd year	Jordanian	No	No	No	No	No	Yes	No	No	No	No	No	No	No	No	Yes	6	6	6	8	7	5	5	5	5	3	2	3	2	4	3	3	2	2	2	2	2	2	2	2	3	3	2	Very good	No
2022-05-18 15:56:44	20	Female	University of Jordan	3rd year	Jordanian	No	No	No	No	No	No	No	No	No	No	No	No	No	No	No	9	10	9	10	9	10	10	10	10	5	5	5	5	5	5	1	2	2	2	3	3	3	3	3	3	3	4	Very good	No
2022-05-18 15:57:32	21	Female	Jordanian University of science and technology	3rd year	Jordanian	No	No	No	No	Yes	No	No	No	No	No	No	No	No	No	No	6	10	7	5	7	6	5	5	7	1	1	1	3	3	2	2	4	4	4	3	3	4	3	4	5	5	4	Excellent	No
2022-05-18 15:58:27	19	Female	University of Jordan	Others	Jordanian	No	Yes	No	No	No	No	No	No	No	Yes	No	No	No	No	No	10	10	10	10	10	10	10	10	10	5	5	5	5	1	1	2	2	3	4	4	3	4	3	3	4	4	4	Very good	Yes
2022-05-18 16:02:42	21	Female	University of Jordan	3rd year	Jordanian	No	Yes	No	No	No	No	No	No	Yes	Yes	Yes	No	No	Yes	Yes	5	8	4	8	9	3	3	6	8	4	4	5	4	5	5	3	2	3	1	2	3	3	2	3	4	2	3	Very good	No
2022-05-18 16:03:35	20	Female	University of Jordan	3rd year	Jordanian	No	No	No	No	No	No	No	No	No	No	No	No	No	Yes	Yes	9	10	8	8	10	8	8	8	8	4	1	4	3	5	3	1	1	1	1	1	1	1	1	1	1	1	1	Excellent	No
2022-05-18 16:04:55	20	Female	University of Jordan	3rd year	Jordanian	No	No	No	No	No	No	No	No	Yes	No	No	No	No	No	No	7	6	6	9	9	8	7	7	9	4	1	4	2	4	2	1	2	1	3	1	1	1	3	2	4	1	2	Excellent	No
2022-05-18 16:05:06	20	Female	University of Jordan	3rd year	Jordanian	No	No	No	No	No	No	Yes	No	No	No	No	No	No	Yes	Yes	8	9	7	9	7	10	8	9	7	4	3	4	3	4	4	1	1	2	2	1	1	1	1	2	4	2	1	Very good	No
2022-05-18 16:06:32	20	Male	University of Jordan	2nd year	Jordanian	No	No	Yes	No	No	No	No	Yes	Yes	No	No	No	No	Yes	Yes	9	9	6	7	9	8	8	8	8	4	4	4	4	5	4	2	2	2	1	2	1	1	2	1	5	2	1	Very good	No
2022-05-18 16:07:14	21	Female	University of Jordan	3rd year	Jordanian	No	No	No	No	No	No	No	No	No	No	No	No	No	Yes	Yes	10	10	7	10	10	8	7	9	7	5	5	5	4	5	5	1	1	1	1	1	1	1	1	1	3	1	1	Very good	No
2022-05-18 16:09:50	20	Male	University of Jordan	3rd year	Jordanian	No	No	No	No	No	No	No	No	No	No	No	Yes	No	No	Yes	7	8	5	9	4	6	8	8	6	5	4	3	5	5	4	1	1	1	1	1	1	1	1	1	1	4	1	Very good	No
2022-05-18 16:10:10	21	Male	University of Jordan	3rd year	Jordanian	No	No	No	No	No	No	No	Yes	No	No	No	No	Yes	Yes	Yes	10	8	7	10	10	10	9	9	7	5	3	4	5	4	5	1	1	1	1	1	1	1	1	1	2	1	1	Very good	No
2022-05-18 16:11:52	21	Female	University of Jordan	3rd year	Jordanian	No	No	No	No	No	No	No	No	Yes	No	No	No	No	No	Yes	8	8	6	8	4	7	6	8	7	3	4	3	4	5	3	2	3	1	1	1	1	1	1	1	1	1	2	Very good	No
2022-05-18 16:12:49	22	Male	University of Jordan	3rd year	Jordanian	No	No	No	No	No	No	No	No	No	No	No	No	No	No	No	8	8	8	9	6	8	7	8	9	3	4	5	4	5	3	5	5	5	5	3	2	4	4	4	5	1	2	Very good	No
2022-05-18 16:12:55	21	Female	University of Jordan	3rd year	Jordanian	No	No	Yes	No	No	No	No	No	Yes	No	No	No	No	Yes	Yes	8	8	6	6	7	7	9	7	8	4	5	4	4	4	5	2	3	3	2	2	2	1	4	2	3	2	5	Very good	No
2022-05-18 16:15:48	20	Female	University of Jordan	3rd year	Non-Jordanian	No	No	No	No	No	No	No	No	No	No	No	No	Yes	No	No	9	10	8	10	10	8	9	9	8	5	4	4	5	5	5	1	4	1	1	3	2	1	2	1	1	1	3	Very good	No
2022-05-18 16:15:54	20	Female	University of Jordan	3rd year	Jordanian	No	No	No	No	No	No	No	No	No	No	No	No	No	Yes	Yes	10	9	8	10	8	10	9	9	8	5	5	5	5	5	1	1	2	1	1	1	1	1	1	1	1	1	2	Very good	No
2022-05-18 16:20:08	20	Female	University of Jordan	3rd year	Jordanian	No	No	No	No	No	No	No	No	No	No	No	No	No	Yes	Yes	9	7	9	8	8	8	8	8	8	4	2	4	4	3	4	2	1	1	1	1	1	1	1	1	2	1	1	Excellent	No
2022-05-18 16:23:21	20	Female	University of Jordan	3rd year	Jordanian	No	No	No	No	No	No	No	Yes	No	No	No	No	No	No	Yes	6	7	2	9	6	7	5	5	7	2	4	3	3	5	4	2	3	3	1	1	1	1	2	1	4	3	2	Distinction	No
2022-05-18 16:23:41	21	Female	Jordanian University of science and technology	3rd year	Jordanian	No	No	No	No	No	Yes	No	No	No	No	No	No	No	Yes	Yes	7	7	8	9	8	8	8	9	9	5	4	5	5	4	4	1	1	2	2	4	1	1	3	3	2	1	3	Very good	Yes
2022-05-18 16:25:25	20	Female	University of Jordan	3rd year	Jordanian	No	No	No	No	No	No	No	No	No	No	No	No	No	Yes	Yes	8	8	6	8	6	7	6	7	5	3	2	3	4	5	3	3	3	2	2	2	2	2	3	2	2	1	3	Excellent	No
2022-05-18 16:26:34	19	Female	University of Jordan	2nd year	Jordanian	No	Yes	No	No	No	No	No	No	No	No	No	No	Yes	Yes	Yes	7	9	4	8	9	8	8	7	7	5	4	3	4	4	5	2	1	1	1	1	1	1	1	1	2	3	2	Very good	No
2022-05-18 16:26:46	21	Female	Jordanian University of science and technology	3rd year	Jordanian	No	No	No	Yes	No	No	No	No	Yes	No	No	No	No	No	Yes	10	10	8	10	4	8	8	7	8	5	1	3	1	5	1	1	1	1	1	1	1	1	1	1	1	1	2	Very good	Yes
2022-05-18 16:28:44	21	Female	University of Jordan	3rd year	Jordanian	No	No	No	No	No	No	No	No	Yes	No	No	No	No	No	No	10	10	10	10	10	8	10	8	8	5	3	4	4	5	1	2	2	1	1	1	1	1	1	1	1	1	1	Excellent	No
2022-05-18 16:28:47	20	Female	University of Jordan	2nd year	Jordanian	No	No	No	No	No	No	No	No	No	No	No	No	Yes	No	No	10	10	10	8	5	10	10	9	10	5	3	2	5	5	5	1	1	1	2	1	1	1	1	1	1	1	1	Pass	No
2022-05-18 16:29:00	23	Female	University of Jordan	5th year	Jordanian	No	No	No	No	No	No	No	No	Yes	No	No	Yes	No	No	No	8	8	8	9	10	8	7	8	8	4	1	4	3	4	2	1	2	1	2	1	1	1	2	1	3	1	2	Very good	Yes
2022-05-18 16:30:09	20	Female	University of Jordan	2nd year	Jordanian	No	No	No	No	No	No	No	No	No	No	No	No	Yes	Yes	Yes	9	9	6	10	10	8	7	8	8	4	4	3	4	5	2	1	2	3	1	3	4	3	3	3	4	2	2	Distinction	No
2022-05-18 16:33:55	19	Female	University of Jordan	2nd year	Jordanian	No	Yes	Yes	No	No	No	No	Yes	No	No	No	Yes	No	No	Yes	8	9	8	9	7	7	6	7	4	4	5	1	1	5	4	3	4	2	4	3	4	2	4	3	4	2	3	Pass	Yes
2022-05-18 16:34:51	20	Female	University of Jordan	2nd year	Jordanian	No	Yes	No	No	Yes	No	No	No	No	Yes	No	No	No	Yes	Yes	8	7	8	6	10	7	7	8	7	5	3	5	3	4	4	1	1	1	1	1	1	1	1	1	1	1	1	Very good	No
2022-05-18 16:34:52	20	Male	University of Jordan	3rd year	Jordanian	No	No	No	No	No	No	No	No	Yes	No	No	No	No	No	No	10	10	8	9	9	9	9	9	10	5	5	5	4	5	1	1	1	1	1	1	1	1	1	1	1	1	1	Excellent	No
2022-05-18 16:34:56	20	Female	University of Jordan	3rd year	Jordanian	No	No	No	No	No	No	No	No	No	No	No	Yes	No	Yes	Yes	4	2	1	7	9	3	1	1	8	1	2	4	1	5	5	4	5	5	5	4	3	3	4	5	5	3	3	Excellent	No
2022-05-18 16:35:02	19	Female	University of Jordan	2nd year	Jordanian	No	No	No	No	No	No	No	No	Yes	No	No	No	No	Yes	Yes	10	10	8	10	9	9	9	10	9	5	1	5	5	5	4	1	1	1	1	1	1	1	1	1	2	1	1	Distinction	No
2022-05-18 16:35:19	21	Female	University of Jordan	2nd year	Jordanian	No	No	No	No	No	No	No	No	No	No	No	No	No	Yes	Yes	9	9	8	8	8	9	8	8	8	3	2	4	4	5	4	1	1	1	1	1	1	1	2	1	4	1	1	Excellent	Yes
2022-05-18 16:36:50	20	Female	University of Jordan	2nd year	Jordanian	No	Yes	No	No	Yes	Yes	No	No	No	No	No	No	Yes	Yes	Yes	3	3	9	8	10	3	6	7	10	1	5	1	3	3	3	3	3	3	3	3	3	3	3	3	3	3	3	Very good	Yes
2022-05-18 16:38:12	20	Female	Jordanian University of science and technology	3rd year	Jordanian	No	No	No	No	No	No	No	No	No	No	No	No	No	Yes	Yes	10	10	7	9	7	10	8	8	8	5	3	4	5	5	2	1	1	1	2	1	1	1	1	1	1	2	1	Excellent	No
2022-05-18 16:39:26	20	Female	University of Jordan	2nd year	Jordanian	No	No	No	No	Yes	No	No	No	No	No	No	No	No	Yes	No	10	10	10	4	10	10	10	9	10	5	5	5	5	5	2	1	1	1	1	1	1	1	1	1	1	1	2	Excellent	No
2022-05-18 16:41:39	21	Female	University of Jordan	3rd year	Jordanian	No	No	No	No	No	No	No	Yes	No	Yes	No	No	Yes	No	Yes	9	9	10	9	10	10	10	9	9	5	3	5	4	5	5	2	1	1	2	1	1	1	1	2	2	2	3	Good	No
2022-05-18 16:41:57	19	Female	University of Jordan	2nd year	Jordanian	Yes	Yes	No	No	Yes	No	No	No	No	No	No	No	Yes	Yes	Yes	10	10	10	10	10	10	10	10	10	5	5	5	5	5	5	1	1	1	1	1	1	1	1	1	1	1	1	Good	No
2022-05-18 16:44:05	19	Male	University of Jordan	2nd year	Non-Jordanian	No	No	No	No	No	No	No	No	No	No	No	No	No	Yes	Yes	10	10	8	10	10	8	9	9	9	5	4	5	5	5	4	1	1	1	1	1	1	1	1	1	2	1	1	Excellent	No
2022-05-18 16:45:27	21	Female	Jordanian University of science and technology	3rd year	Jordanian	No	No	No	No	No	No	No	No	No	No	No	No	No	No	Yes	8	7	6	5	8	7	8	6	7	3	4	4	4	3	3	3	2	4	1	5	3	3	4	2	4	3	4	Very good	No
2022-05-18 16:53:35	23	Female	University of Jordan	5th year	Non-Jordanian	No	No	No	No	No	No	No	No	No	No	No	No	No	Yes	No	10	10	8	6	7	10	8	10	9	5	5	4	5	5	5	1	1	1	1	1	1	1	1	1	1	3	1	Good	Yes
2022-05-18 16:53:59	20	Female	University of Jordan	3rd year	Jordanian	No	No	No	No	No	No	No	No	No	No	No	No	No	No	No	10	9	7	10	9	9	8	9	8	5	4	5	4	4	3	1	1	1	1	1	1	1	2	1	1	1	1	Very good	No
2022-05-18 16:55:24	21	Female	University of Jordan	2nd year	Non-Jordanian	No	No	No	No	No	No	No	No	No	No	No	No	No	Yes	Yes	10	10	10	10	10	10	10	10	10	5	5	5	5	5	5	1	1	1	1	1	1	1	2	1	1	1	1	Very good	No
2022-05-18 16:56:14	20	Female	University of Jordan	3rd year	Jordanian	No	No	No	No	No	No	No	No	No	Yes	No	No	No	Yes	Yes	9	10	8	9	9	8	9	9	9	4	4	4	2	5	4	1	1	4	2	2	1	2	2	2	3	4	3	Very good	No
2022-05-18 16:59:13	20	Male	University of Jordan	2nd year	Jordanian	No	No	No	No	No	No	No	No	No	No	No	No	No	No	No	8	8	6	8	9	8	8	8	9	4	4	5	3	5	3	1	1	1	1	1	1	2	4	3	1	3	3	Good	No
2022-05-18 17:01:16	23	Male	University of Jordan	5th year	Non-Jordanian	No	Yes	No	No	Yes	No	No	No	Yes	No	No	No	No	No	No	6	7	8	1	8	3	7	1	7	1	4	3	4	4	2	3	4	5	4	1	2	2	2	2	3	3	3	Pass	Yes
2022-05-18 17:02:10	21	Female	Jordanian University of science and technology	3rd year	Jordanian	No	No	No	No	Yes	No	No	No	No	No	No	No	No	Yes	Yes	10	10	6	8	9	10	10	10	10	5	4	5	5	5	5	1	1	2	2	1	1	1	1	1	1	1	1	Excellent	No
2022-05-18 17:06:11	20	Female	University of Jordan	2nd year	Jordanian	No	No	No	No	No	No	No	No	No	No	No	Yes	No	No	No	9	9	6	10	8	9	7	7	8	5	3	4	4	3	4	1	1	1	1	1	1	1	1	1	1	1	2	Very good	No
2022-05-18 17:07:41	21	Female	University of Jordan	3rd year	Jordanian	No	No	No	No	No	No	No	No	No	No	No	No	No	Yes	Yes	4	2	5	9	7	3	4	2	9	2	5	2	1	5	5	1	3	4	3	1	1	1	1	3	5	3	2	Excellent	No
2022-05-18 17:08:50	24	Female	University of Jordan	Intern	Non-Jordanian	No	Yes	No	No	No	No	No	No	No	No	No	No	No	No	No	4	7	5	10	3	4	6	4	6	4	4	4	2	4	3	1	2	3	2	2	1	1	3	1	3	2	3	Excellent	No
2022-05-18 17:14:56	20	Female	University of Jordan	3rd year	Jordanian	No	No	No	No	No	No	No	No	Yes	No	No	No	No	Yes	Yes	7	8	6	5	7	6	6	7	6	4	5	2	4	4	4	3	2	2	2	2	2	2	3	3	3	2	4	Very good	No
2022-05-18 17:18:29	20	Female	University of Jordan	2nd year	Jordanian	No	Yes	Yes	No	No	No	Yes	No	No	No	No	Yes	No	No	Yes	7	8	5	8	9	8	7	8	5	4	3	5	3	4	4	3	1	1	1	1	1	1	1	1	2	1	2	Good	No
2022-05-18 17:28:23	21	Female	University of Jordan	3rd year	Jordanian	No	No	No	No	No	No	Yes	No	No	No	No	No	No	Yes	Yes	6	7	4	7	9	7	5	6	7	4	5	4	3	5	3	3	3	4	3	2	2	2	3	3	4	4	3	Excellent	No
2022-05-18 17:32:39	21	Female	University of Jordan	3rd year	Jordanian	No	No	No	No	No	No	No	No	No	No	No	No	No	No	Yes	7	10	6	10	10	10	7	6	9	5	5	4	2	5	1	1	1	1	1	1	1	1	1	1	3	3	2	Very good	No
2022-05-18 17:34:20	21	Female	University of Jordan	4th year	Jordanian	No	Yes	Yes	No	Yes	No	No	No	No	No	No	No	No	Yes	Yes	7	6	7	5	9	9	8	7	7	4	3	4	4	5	2	2	1	3	1	2	2	1	1	1	3	3	1	Distinction	No
2022-05-18 17:35:23	20	Female	University of Jordan	2nd year	Jordanian	No	No	Yes	No	No	No	No	No	No	No	No	No	No	Yes	Yes	6	4	4	10	3	4	6	6	7	3	3	3	3	5	5	1	3	3	1	2	2	3	3	4	3	5	2	Pass	No
2022-05-18 17:36:11	20	Female	University of Jordan	3rd year	Jordanian	No	No	No	No	No	No	No	No	No	No	No	No	No	No	No	9	9	9	7	8	9	7	8	7	3	4	3	2	4	3	4	4	4	3	3	3	3	4	4	3	3	4	Very good	No
2022-05-18 17:43:56	21	Female	University of Jordan	3rd year	Non-Jordanian	No	No	Yes	No	No	No	No	No	No	No	No	No	No	Yes	No	8	9	7	7	9	9	9	9	9	5	3	5	5	5	4	1	1	1	1	1	1	1	1	1	1	1	3	Excellent	No
2022-05-18 17:43:56	21	Female	University of Jordan	3rd year	Jordanian	No	No	No	No	No	No	Yes	No	No	No	No	Yes	No	Yes	Yes	10	10	7	10	10	10	7	8	10	3	4	5	5	5	4	1	1	1	1	1	1	1	1	1	3	1	1	Very good	Yes
2022-05-18 17:58:55	20	Female	University of Jordan	2nd year	Jordanian	Yes	No	Yes	Yes	Yes	Yes	No	No	No	No	No	No	Yes	No	Yes	4	8	4	4	8	4	4	5	4	1	3	1	3	5	2	2	4	5	5	5	3	3	3	4	4	5	3	Good	No
2022-05-18 18:01:13	24	Female	University of Jordan	Intern	Jordanian	No	No	No	No	No	No	No	No	Yes	No	No	No	No	No	No	8	8	7	10	10	6	8	8	6	5	1	4	4	5	3	2	2	1	1	1	1	1	2	4	3	3	2	Very good	No
2022-05-18 18:04:52	19	Female	Jordanian University of science and technology	2nd year	Jordanian	No	No	No	No	No	No	No	No	No	No	No	No	No	Yes	Yes	10	9	7	10	10	8	8	9	9	5	4	4	4	5	1	1	1	1	1	1	1	1	1	1	2	1	1	Distinction	No
2022-05-18 18:05:04	23	Female	University of Jordan	5th year	Jordanian	No	Yes	No	No	No	Yes	No	No	No	No	No	No	No	No	Yes	6	8	6	9	7	7	6	6	6	3	3	3	2	5	2	2	4	2	1	2	1	1	3	3	4	4	5	Good	No
2022-05-18 18:07:04	21	Female	University of Jordan	2nd year	Non-Jordanian	No	No	No	No	No	Yes	Yes	No	No	No	No	Yes	No	Yes	Yes	7	5	1	8	7	7	6	6	7	3	2	3	3	5	3	2	2	2	1	1	1	1	3	2	4	4	2	Good	No
2022-05-18 18:08:36	20	Female	Jordanian University of science and technology	3rd year	Jordanian	No	No	No	No	No	No	No	No	No	No	No	No	No	Yes	Yes	5	4	4	4	4	4	4	4	4	2	2	2	4	4	4	3	4	4	4	4	4	4	4	5	4	4	3	Very good	No
2022-05-18 18:11:03	21	Male	Jordanian University of science and technology	3rd year	Jordanian	No	Yes	No	No	Yes	No	No	No	No	No	Yes	No	No	Yes	Yes	7	10	9	6	10	10	8	10	7	3	5	5	4	5	5	1	2	3	4	1	1	1	2	2	2	1	1	Excellent	No
2022-05-18 18:15:19	20	Female	University of Jordan	4th year	Jordanian	No	No	No	No	Yes	No	Yes	Yes	Yes	No	No	No	No	Yes	Yes	5	5	5	5	7	7	7	5	7	3	2	3	3	4	3	2	3	2	1	3	3	2	2	3	3	3	4	Excellent	No
2022-05-18 18:15:58	22	Female	University of Jordan	5th year	Non-Jordanian	No	Yes	No	No	No	No	No	No	No	No	No	No	No	Yes	Yes	10	10	9	10	10	10	9	10	10	5	1	5	5	5	1	1	1	1	1	1	1	1	1	1	1	1	1	Distinction	No
2022-05-18 18:18:26	21	Female	University of Jordan	3rd year	Non-Jordanian	No	No	No	No	No	No	No	No	No	No	No	No	No	Yes	Yes	5	4	6	7	5	7	6	4	6	2	2	3	1	5	4	2	4	1	1	1	2	1	2	1	2	3	3	Very good	No
2022-05-18 18:18:48	21	Female	University of Jordan	2nd year	Jordanian	No	Yes	Yes	No	No	No	No	No	No	No	No	No	No	Yes	Yes	7	7	3	10	8	7	4	3	7	2	4	3	1	5	5	4	5	3	4	3	1	3	3	4	3	1	2	Very good	No
2022-05-18 18:21:22	20	Male	University of Jordan	2nd year	Jordanian	No	No	No	No	No	No	No	No	No	No	No	Yes	No	No	Yes	8	7	7	8	8	8	7	6	9	3	3	5	3	5	1	1	2	1	1	1	2	1	3	1	5	3	4	Excellent	No
2022-05-18 18:24:33	21	Male	University of Jordan	3rd year	Jordanian	No	No	No	No	No	No	No	No	No	No	No	No	No	Yes	Yes	9	8	7	10	10	9	9	9	8	5	4	5	5	5	4	1	1	1	1	1	1	1	1	1	1	1	1	Distinction	No
2022-05-18 18:25:11	19	Male	Jordanian University of science and technology	2nd year	Jordanian	No	No	No	No	No	No	No	No	No	No	Yes	No	No	Yes	Yes	5	6	2	7	6	6	5	5	5	3	4	2	2	5	3	3	4	2	2	1	1	1	2	1	3	3	3	Excellent	No
2022-05-18 18:25:17	20	Female	Jordanian University of science and technology	2nd year	Jordanian	No	No	No	No	No	No	No	No	No	No	No	No	No	No	Yes	10	10	6	10	7	9	8	6	7	5	2	4	5	5	2	1	1	2	2	1	1	1	1	1	1	1	1	Excellent	No
2022-05-18 18:26:20	21	Female	University of Jordan	3rd year	Jordanian	Yes	No	Yes	Yes	No	Yes	No	Yes	No	No	Yes	No	Yes	No	Yes	6	5	7	3	7	4	6	5	7	2	4	2	3	3	1	3	3	1	5	3	3	2	5	4	3	2	3	Very good	Yes
2022-05-18 18:32:48	19	Female	University of Jordan	2nd year	Jordanian	No	No	No	No	No	No	Yes	No	No	No	No	No	No	Yes	Yes	6	9	7	9	4	5	5	5	6	5	4	5	3	5	3	1	2	1	1	2	1	1	1	2	2	3	2	Very good	No
2022-05-18 18:37:31	20	Female	University of Jordan	3rd year	Jordanian	No	No	Yes	No	No	No	No	No	Yes	Yes	No	Yes	No	No	No	8	10	7	10	10	6	8	10	10	5	5	4	5	5	5	1	1	1	1	2	1	2	1	1	2	2	1	Very good	No
2022-05-18 18:48:15	22	Female	University of Jordan	5th year	Jordanian	No	No	No	No	Yes	No	No	No	Yes	Yes	No	No	No	No	No	10	10	9	10	10	7	9	9	10	5	3	5	5	5	2	1	1	1	1	1	1	1	1	1	1	1	1	Excellent	No
2022-05-18 19:08:48	21	Female	Jordanian University of science and technology	3rd year	Jordanian	Yes	Yes	No	Yes	Yes	Yes	Yes	Yes	No	No	No	Yes	Yes	Yes	Yes	5	4	9	1	10	5	5	8	5	2	2	3	3	3	3	3	3	4	2	3	3	3	5	5	5	4	3	Distinction	Yes
2022-05-18 19:10:05	20	Female	Jordanian University of science and technology	3rd year	Jordanian	No	Yes	Yes	No	No	No	No	No	Yes	Yes	No	No	No	No	Yes	1	8	3	2	9	4	2	7	3	4	1	3	2	2	4	2	4	4	3	2	3	3	3	4	3	3	3	Excellent	No
2022-05-18 19:13:37	20	Female	University of Jordan	3rd year	Jordanian	No	No	No	Yes	Yes	No	No	No	No	No	No	Yes	No	No	No	9	9	3	7	9	9	2	3	7	1	4	3	4	4	5	1	3	5	4	3	1	3	2	2	1	1	5	Very good	No
2022-05-18 19:17:01	22	Female	University of Jordan	5th year	Jordanian	No	Yes	No	No	Yes	No	No	No	Yes	No	Yes	No	No	No	Yes	9	8	3	5	8	7	7	7	7	4	4	3	5	4	3	1	2	1	1	1	1	2	2	1	1	1	1	Excellent	No
2022-05-18 19:17:06	19	Female	University of Jordan	2nd year	Jordanian	No	No	No	No	No	No	No	No	No	No	No	No	No	No	Yes	8	6	4	9	2	7	7	7	6	3	5	3	3	5	5	4	4	4	4	5	4	5	5	5	5	3	4	Excellent	No
2022-05-18 19:17:15	22	Female	University of Jordan	3rd year	Jordanian	No	No	No	No	No	No	No	No	No	No	No	No	No	No	No	8	7	7	9	7	9	9	9	6	4	4	4	4	4	2	1	1	2	2	1	1	1	1	1	3	1	1	Very good	No
2022-05-18 19:20:00	21	Male	Jordanian University of science and technology	3rd year	Jordanian	No	No	No	No	No	No	No	No	No	No	No	No	No	Yes	Yes	4	4	4	7	10	9	4	4	9	5	4	5	1	5	2	1	2	1	1	1	1	1	1	1	2	1	1	Distinction	No
2022-05-18 19:20:05	19	Female	Jordanian University of science and technology	2nd year	Jordanian	No	No	No	No	No	No	No	No	No	No	No	Yes	No	Yes	Yes	9	9	7	6	7	10	9	10	10	5	5	5	5	5	4	1	1	1	1	1	1	1	1	1	1	2	1	Very good	No
2022-05-18 19:20:42	21	Female	Jordanian University of science and technology	3rd year	Jordanian	No	No	No	No	No	No	No	No	No	No	No	No	No	Yes	Yes	10	10	7	3	10	8		10	8	5	5	3	5	5	1	1	1	1	1	1	1	1	1	1	5	1	3	Distinction	No
2022-05-18 19:20:54	21	Female	Jordanian University of science and technology	3rd year	Jordanian	No	No	No	No	No	No	Yes	Yes	No	Yes	No	Yes	No	No	Yes	8	9	5	10	10	7	7	7	8	3	2	4	3	4	4	2	2	2	1	1	1	1	1	2	1	3	1	Very good	No
2022-05-18 19:21:34	21	Male	Jordanian University of science and technology	3rd year	Jordanian	No	No	No	No	No	No	No	No	No	No	No	No	No	Yes	Yes	8	8	6	6	5	8	7	4	6	4	3	4	1	5	2	2	1	1	1	1	1	1	2	2	3	3	2	Excellent	No
2022-05-18 19:24:23	19	Female	Jordanian University of science and technology	2nd year	Jordanian	No	Yes	No	Yes	No	No	No	No	Yes	No	No	No	No	No	Yes	8	8	7	7	9	7	8	9	8	4	4	4	4	4	5	1	1	1	1	1	1	1	1	1	1	2	1	Excellent	No
2022-05-18 19:24:27	19	Female	Jordanian University of science and technology	2nd year	Jordanian	No	No	No	No	No	No	No	No	No	No	Yes	No	Yes	No	Yes	8	8	6	4	9	7	8	9	9	4	4	3	2	5	2	3	1	3	2	1	4	3	5	5	4	4	2	Very good	No
2022-05-18 19:26:16	22	Female	Jordanian University of science and technology	4th year	Jordanian	No	No	No	No	No	No	No	No	No	No	No	No	No	Yes	Yes	9	9	8	10	8	10	10	10	10	5	1	4	5	5	5	1	1	1	1	1	1	1	1	1	1	1	1	Excellent	No
2022-05-18 19:29:09	21	Female	Jordanian University of science and technology	3rd year	Jordanian	No	No	Yes	Yes	No	No	Yes	No	Yes	No	No	Yes	No	Yes	Yes	9	9	7	9	7	8	8	8	7	4	3	4	4	4	3	1	1	1	1	1	1	1	1	1	1	1	1	Excellent	No
2022-05-18 19:33:01	19	Female	Jordanian University of science and technology	Others	Jordanian	No	Yes	No	No	Yes	No	Yes	No	No	Yes	No	Yes	No	Yes	Yes	10	9	10	7	7	8	10	10	10	4	4	3	5	5	5	5	5	5	5	4	5	5	4	4	5	5	5	Excellent	Yes
2022-05-18 19:33:13	20	Female	Jordanian University of science and technology	2nd year	Jordanian	No	No	No	No	No	No	No	No	No	No	No	No	No	Yes	Yes	8	10	10	9	7	10	10	9	10	5	3	2	4	4	3	3	3	4	4	3	2	2	2	1	1	1	1	Very good	No
2022-05-18 19:37:31	21	Female	Jordanian University of science and technology	2nd year	Jordanian	No	No	No	No	No	No	No	No	No	No	No	No	No	Yes	Yes	9	10	7	10	9	9	9	10	9	5	4	5	5	5	5	1	1	1	1	1	1	1	1	1	1	1	2	Very good	No
2022-05-18 19:39:15	19	Female	Jordanian University of science and technology	2nd year	Jordanian	No	No	No	No	No	No	No	No	No	No	No	No	No	No	Yes	8	9	7	10	9	8	7	7	7	4	4	4	4	5	3	1	2	3	1	2	2	2	2	2	2	3	2	Excellent	No
2022-05-18 19:40:59	21	Female	Jordanian University of science and technology	3rd year	Jordanian	No	No	No	No	No	No	No	No	No	No	No	No	No	No	No	10	10	10	10	10	10	10	10	10	5	5	5	5	5	5	5	5	5	5	5	5	5	5	5	5	5	5	Very good	Yes
2022-05-18 19:43:43	19	Male	Jordanian University of science and technology	2nd year	Jordanian	No	No	No	No	No	Yes	No	No	No	No	No	No	No	No	Yes	9	10	7	10	6	8	9	8	5	5	4	3	3	4	1	1	1	2	1	1	1	1	1	1	1	1	1	Excellent	No
2022-05-18 19:44:50	21	Female	Jordanian University of science and technology	3rd year	Jordanian	No	No	No	No	No	No	No	No	No	No	No	No	No	No	No	10	10	8	10	9	9	9	10	9	4	4	5	5	4	1	1	1	1	1	2	1	1	1	1	2	1	1	Excellent	No
2022-05-18 19:46:30	21	Female	University of Jordan	3rd year	Jordanian	No	No	No	Yes	No	No	Yes	No	Yes	Yes	Yes	No	Yes	Yes	Yes	3	6	4	8	6	4	4	6	5	4	3	4	3	5	4	1	2	1	2	1	1	1	1	1	2	1	3	Very good	No
2022-05-18 19:46:41	20	Male	Jordanian University of science and technology	3rd year	Jordanian	No	No	No	No	No	Yes	No	No	No	No	No	No	No	Yes	Yes	8	9	7	5	10	7	6	7	7	5	3	5	2	5	2	2	2	2	2	2	1	1	1	2	5	3	2	Very good	No
2022-05-18 19:55:07	19	Female	University of Jordan	2nd year	Jordanian	No	No	No	No	No	No	No	No	No	No	No	No	No	No	No	9	10	5	10	7	9	7	8	5	5	1	5	5	5	5	1	1	1	1	1	1	1	1	1	1	1	1	Excellent	No
2022-05-18 19:56:49	20	Female	University of Jordan	2nd year	Jordanian	No	No	No	No	No	No	Yes	No	Yes	No	No	Yes	No	Yes	Yes	10	8	6	9	10	8	8	8	7	4	5	4	4	5	4	2	2	2	1	4	3	2	4	4	4	5	5	Good	No
2022-05-18 20:02:43	20	Female	Jordanian University of science and technology	2nd year	Jordanian	No	No	No	No	No	No	No	No	No	No	No	No	No	Yes	No	10	10	7	10	9	10	10	10	10	5	5	5	4	5	5	1	1	1	1	1	1	1	1	1	1	1	1	Very good	No
2022-05-18 20:05:46	22	Female	University of Jordan	3rd year	Jordanian	No	No	No	No	No	No	No	No	No	No	No	No	No	Yes	Yes	7	5	8	8	4	8	6	7	5	3	4	4	3	4	4	3	2	2	2	1	1	1	4	2	5	2	3	Very good	No
2022-05-18 20:07:46	22	Female	University of Jordan	4th year	Jordanian	Yes	No	No	No	No	No	No	No	Yes	No	No	No	Yes	Yes	Yes	5	5	7	9	10	3	4	3	6	2	4	3	4	5	4	2	5	5	1	4	2	4	4	4	3	3	3	Very good	Yes
2022-05-18 20:17:16	21	Female	Jordanian University of science and technology	3rd year	Jordanian	No	No	No	No	No	No	No	No	No	No	No	No	No	Yes	Yes	10	10	9	10	10	10	10	10	10	5	5	5	5	5	5	1	1	1	1	1	1	1	5	1	1	1	1	Excellent	No
2022-05-18 20:17:24	22	Female	University of Jordan	5th year	Jordanian	No	No	No	No	Yes	No	No	No	No	Yes	No	Yes	Yes	Yes	Yes	3	10	5	4	2	2	2	2	9	3	1	5	1	4	3	1	4	2	1	1	1	1	1	2	5	3	3	Very good	No
2022-05-18 20:18:26	21	Female	Jordanian University of science and technology	3rd year	Jordanian	No	No	No	No	No	No	No	No	No	No	No	No	No	Yes	Yes	10	10	9	10	9	9	9	9	8	5	5	5	4	4	4	4	4	4	5	4	4	4	5	4	4	5	5	Good	No
2022-05-18 20:18:52	20	Male	Jordanian University of science and technology	3rd year	Jordanian	No	No	No	No	No	No	No	No	No	No	No	No	No	No	Yes	10	10	7	10	8	10	9	7	10	4	5	5	5	5	4	1	2	1	1	1	1	2	1	1	1	1	2	Good	No
2022-05-18 20:25:08	23	Female	University of Jordan	5th year	Jordanian	No	No	Yes	Yes	No	No	No	No	No	Yes	No	No	No	Yes	Yes	8	8	4	9	9	5	5	5	7	4	5	4	2	5	5	3	3	1	1	3	2	1	2	3	5	5	2	Very good	No
2022-05-18 20:25:34	18	Male	Jordanian University of science and technology	Others	Jordanian	No	No	No	Yes	No	No	No	No	No	No	No	No	No	Yes	Yes	7	8	7	7	5	7	7	6	6	4	5	4	3	5	4	3	3	3	3	3	3	3	5	2	2	3	3	Excellent	No
2022-05-18 20:39:43	21	Female	Jordanian University of science and technology	3rd year	Jordanian	No	No	No	Yes	Yes	No	Yes	Yes	Yes	No	Yes	Yes	No	No	Yes	8	8	7	7	9	8	8	6	8	3	4	4	4	5	4	3	4	4	5	4	4	3	3	3	4	4	4	Good	No
2022-05-18 20:42:38	19	Female	Jordanian University of science and technology	2nd year	Jordanian	No	No	No	No	No	No	No	No	No	No	No	No	No	Yes	Yes	9	9	8	10	10	8	9	8	9	4	4	4	3	5	4	2	2	3	1	1	1	1	1	1	5	3	3	Good	No
2022-05-18 20:45:52	23	Male	University of Jordan	3rd year	Jordanian	No	No	No	No	No	No	Yes	No	No	No	No	No	No	Yes	Yes	6	6	6	6	6	6	7	6	6	5	5	5	3	5	5	1	2	1	1	3	1	1	1	1	1	1	3	Very good	Yes
2022-05-18 20:54:20	20	Female	University of Jordan	3rd year	Jordanian	No	No	No	No	No	No	No	No	No	No	No	No	No	Yes	Yes	10	10	9	10	7	10	10	8	10	5	5	5	5	5	2	1	1	1	1	1	1	1	1	1	1	1	1	Excellent	No
2022-05-18 20:55:08	18	Male	Jordanian University of science and technology	2nd year	Jordanian	No	No	No	No	No	No	No	No	Yes	No	No	No	No	No	Yes	9	10	10	10	10	7	8	9	10	4	5	4	2	5	3	1	1	1	1	3	2	1	1	2	1	1	2	Excellent	No
2022-05-18 21:10:43	21	Male	University of Jordan	3rd year	Jordanian	No	No	No	Yes	No	No	Yes	No	No	No	No	No	No	Yes	No	8	8	7	9	9	9	8	8	10	5	1	5	5	4	1	1	1	1	1	1	1	1	1	1	1	1	3	Excellent	No
2022-05-18 21:10:47	20	Female	University of Jordan	3rd year	Jordanian	No	No	No	No	No	No	No	No	Yes	Yes	No	No	No	No	No	9	7	7	10	10	9	8	8	7	5	1	5	5	4	1	1	1	1	1	1	1	1	1	1	1	1	3	Very good	No
2022-05-18 21:16:11	19	Female	University of Jordan	Others	Jordanian	No	No	No	No	No	No	No	No	No	Yes	Yes	No	Yes	No	Yes	7	8	9	7	6	6	8	7	8	4	4	4	4	4	4	3	2	1	1	2	2	1	1	1	3	1	1	Very good	No
2022-05-18 21:22:37	21	Female	Jordanian University of science and technology	3rd year	Jordanian	No	Yes	No	No	No	No	No	No	No	No	No	No	No	Yes	Yes	9	9	7	10	8	8	9	8	7	5	1	5	4	5	2	1	1	1	1	1	1	3	3	2	2	3	3	Very good	No
2022-05-18 21:23:11	20	Female	Jordanian University of science and technology	2nd year	Jordanian	No	No	No	No	No	No	No	No	No	Yes	No	No	No	No	Yes	9	10	7	10	10	7	9	9	4	5	5	2	5	4	1	1	2	1	1	1	1	1	1	1	1	1	1	Very good	No
2022-05-18 21:26:39	21	Female	Jordanian University of science and technology	3rd year	Jordanian	No	No	No	No	No	No	No	No	No	No	No	No	No	No	Yes	6	6	3	3	6	8	5	2	4	2	2	1	1	3	2	4	3	3	2	3	2	3	3	3	2	2	2	Excellent	No
2022-05-18 21:27:42	22	Female	Jordanian University of science and technology	3rd year	Jordanian	No	Yes	Yes	No	No	No	No	No	No	No	No	No	Yes	Yes	Yes	8	8	5	9	8	9	7	8	8	5	1	4	4	5	5	1	1	1	1	1	1	1	1	1	4	5	3	Excellent	No
2022-05-18 21:30:27	25	Female	University of Jordan	Intern	Jordanian	No	No	No	No	No	No	No	No	Yes	No	No	No	No	No	No	10	10	8	10	10	9	9	10	10	5	4	5	5	5	5	1	1	1	2	1	1	1	1	1	1	1	1	Distinction	Yes
2022-05-18 21:39:39	22	Female	University of Jordan	5th year	Jordanian	No	No	Yes	No	No	No	No	Yes	No	Yes	No	Yes	No	Yes	Yes	6	7	9	10	6	7	7	6	8	4	4	5	3	5	3	1	1	1	1	1	1	1	1	1	4	1	1	Good	No
2022-05-18 21:42:41	20	Female	Jordanian University of science and technology	3rd year	Non-Jordanian	No	No	No	No	No	No	No	No	No	No	No	No	No	No	No	10	10	7	6	10	10	10	10	6	5	1	5	5	5	3	1	1	1	1	1	1	1	1	1	1	1	1	Distinction	No
2022-05-18 21:43:30	22	Female	University of Jordan	5th year	Jordanian	No	No	No	No	No	No	No	No	Yes	Yes	No	Yes	No	No	Yes	3	3	1	10	10	4	3	2	6	1	5	3	5	5	3	3	3	4	2	1	2	2	3	3	3	3	3	Very good	No
2022-05-18 21:49:54	22	Female	University of Jordan	2nd year	Non-Jordanian	No	No	No	No	No	No	No	No	No	No	No	No	Yes	No	Yes	8	8	6	10	10	3	7	7	6	5	1	5	3	5	5	1	2	1	2	1	1	3	2	2	4	4	4	Pass	Yes
2022-05-18 22:13:13	23	Female	University of Jordan	5th year	Jordanian	No	Yes	No	No	Yes	No	No	No	No	No	No	No	No	Yes	Yes	8	8	6	5	8	8	6	6	6	3	3	3	3	3	3	3	3	3	3	3	3	3	3	3	3	4	3	Excellent	No
2022-05-18 22:32:34	22	Male	University of Jordan	4th year	Jordanian	No	Yes	No	No	No	No	No	Yes	No	No	Yes	No	No	No	Yes	8	10	8	10	6	8	6	6	10	3	4	3	3	3	2	1	3	3	2	4	2	1	1	2	1	1	2	Excellent	No
2022-05-18 22:39:08	24	Female	University of Jordan	Intern	Jordanian	No	No	No	No	No	No	Yes	No	No	No	No	No	No	No	No	7	7	9	9	9	9	8	8	8	4	5	4	4	5	5	1	1	1	1	1	1	1	1	1	1	1	1	Very good	No
2022-05-18 22:49:49	20	Female	University of Jordan	3rd year	Jordanian	No	No	Yes	No	No	No	No	No	No	No	No	Yes	No	Yes	Yes	8	9	7	10	4	8	7	7	8	3	4	3	3	5	4	1	1	1	3	3	1	1	1	1	1	1	1	Very good	No
2022-05-18 22:57:04	23	Female	University of Jordan	5th year	Jordanian	No	No	No	No	No	No	No	No	No	No	No	No	No	Yes	Yes	8	8	4	9	10	8	7	8	9	5	4	4	4	5	4	1	1	1	1	1	1	1	3	2	3	2	3	Very good	No
2022-05-18 23:00:34	21	Female	University of Jordan	4th year	Jordanian	No	Yes	No	No	Yes	No	No	No	No	No	No	No	No	No	No	10	10	8	9	10	10	9	10	7	5	4	4	5	5	4	1	1	1	1	1	1	1	1	1	2	1	2	Very good	No
2022-05-18 23:01:54	21	Female	University of Jordan	3rd year	Jordanian	No	No	No	Yes	No	No	No	No	Yes	No	No	No	No	No	Yes	8	10	7	9	9	5	6	6	8	2	5	5	2	4	4	2	3	2	1	1	1	2	1	2	2	1	1	Very good	No
2022-05-18 23:13:04	19	Male	Jordanian University of science and technology	Others	Jordanian	Yes	No	No	No	No	No	No	No	No	No	No	No	No	Yes	Yes	8	9	6	5	6	8	7	8	8	5	3	4	4	5	2	2	2	3	1	2	1	2	2	2	4	2	3	Excellent	No
2022-05-18 23:19:03	21	Male	Jordanian University of science and technology	3rd year	Jordanian	No	Yes	No	No	Yes	No	Yes	No	No	No	No	No	No	Yes	Yes	6	8	8	4	7	3	4	8	5	5	2	4	2	4	4	4	3	2	1	1	3	4	3	3	4	3	3	Distinction	No
2022-05-18 23:27:50	23	Male	Jordanian University of science and technology	2nd year	Non-Jordanian	No	No	No	Yes	No	Yes	No	No	No	No	No	No	No	Yes	Yes	6	8	3	10	10	6	6	6	5	3	4	4	2	5	4	3	5	5	1	2	1	2	2	4	5	5	3	Excellent	No
2022-05-18 23:30:05	20	Female	Jordanian University of science and technology	3rd year	Jordanian	No	No	No	Yes	No	No	No	No	No	No	No	No	No	No	Yes	7	5	6	9	9	8	7	5	8	3	4	4	3	4	3	1	4	3	1	2	2	3	3	3	4	2	4	Excellent	No
2022-05-18 23:39:04	20	Female	University of Jordan	3rd year	Jordanian	No	No	No	No	No	No	No	No	No	No	No	No	No	No	No	9	10	8	10	10	10	10	10	9	5	4	5	5	4	5	1	2	1	1	1	1	1	1	1	1	1	1	Good	No
2022-05-18 23:51:17	20	Male	University of Jordan	2nd year	Jordanian	Yes	No	Yes	No	No	Yes	Yes	No	No	No	No	Yes	No	No	No	3	4	10	10	10	10	10	10	3	5	1	5	1	2	1	1	1	1	1	1	1	1	1	1	1	1	1	Good	No
2022-05-18 23:56:10	18	Female	Jordanian University of science and technology	2nd year	Non-Jordanian	No	No	No	No	No	No	No	No	No	No	No	No	No	No	Yes	9	10	7	10	8	8	9	7	8	5	1	5	5	5	5	1	1	1	1	1	1	2	1	2	1	1	1	Excellent	No
2022-05-18 23:59:02	19	Male	Jordanian University of science and technology	Others	Jordanian	No	No	No	No	No	No	No	No	No	No	No	No	No	No	No	8	9	7	8	9	8	5	9	7	4	4	5	2	5	5	3	1	1	1	1	1	1	1	1	2	2	2	Excellent	No
2022-05-19 00:12:35	20	Female	University of Jordan	3rd year	Jordanian	No	No	No	No	No	No	No	No	No	Yes	No	No	No	Yes	Yes	10	10	5	10	9	8	9	10	8	4	5	4	4	5	2	1	2	1	1	2	1	1	1	1	2	1	1	Very good	No
2022-05-19 00:23:28	20	Female	University of Jordan	3rd year	Non-Jordanian	No	Yes	No	No	Yes	No	No	No	No	No	No	No	No	Yes	Yes	7	8	6	4	8	7	7	7	7	5	4	5	5	4	5	1	1	1	1	1	1	1	1	2	1	2	3	Very good	No
2022-05-19 00:35:18	22	Female	University of Jordan	4th year	Jordanian	No	No	No	No	No	No	Yes	No	No	No	No	No	No	Yes	No	9	8	7	9	9	9	8	9	7	4	3	3	3	4	3	1	1	1	1	1	1	1	1	1	1	1	1	Very good	No
2022-05-19 00:55:34	22	Male	University of Jordan	4th year	Non-Jordanian	No	No	No	No	No	No	Yes	No	Yes	No	No	No	No	Yes	Yes	10	10	8	10	9	7	10	10	8	5	1	5	5	4	3	2	1	1	1	1	1	1	1	1	2	1	1	Excellent	No
2022-05-19 01:03:59	21	Female	Jordanian University of science and technology	3rd year	Jordanian	No	No	No	Yes	No	No	No	No	No	No	No	No	No	No	No	6	9	8	10	10	8	7	9	9	4	2	5	5	3	4	3	2	1	1	1	1	1	3	2	3	4	3	Excellent	No
2022-05-19 01:05:34	20	Female	University of Jordan	3rd year	Jordanian	No	No	No	No	No	No	No	No	No	No	No	No	No	Yes	Yes	8	8	5	9	10	8	8	9	9	5	4	4	4	5	5	1	1	1	2	1	1	2	4	2	2	2	2	Very good	No
2022-05-19 01:43:23	21	Female	University of Jordan	3rd year	Jordanian	No	No	No	No	No	No	No	No	Yes	No	No	No	No	Yes	No	10	10	8	10	9	9	10	10	10	4	4	4	3	5	5	1	1	1	1	1	1	1	2	1	4	2	2	Excellent	No
2022-05-19 03:15:45	19	Female	University of Jordan	2nd year	Jordanian	No	No	No	Yes	Yes	No	No	No	No	No	No	No	No	Yes	No	10	10	6	9	10	9	10	10	10	5	4	5	4	4	2	1	1	1	1	1	1	1	1	1	1	1	2	Very good	No
2022-05-19 03:17:44	19	Female	Jordanian University of science and technology	2nd year	Jordanian	No	No	No	No	No	No	No	No	No	No	No	No	No	Yes	Yes	8	8	8	10	10	9	8	9	9	5	5	4	4	4	4	1	1	1	1	1	1	1	1	1	2	1	1	Very good	No
2022-05-19 06:59:40	21	Female	University of Jordan	2nd year	Jordanian	No	No	No	No	Yes	No	No	No	No	No	No	No	No	Yes	Yes	8	8	6	6	10	8	8	8	7	4	4	4	4	5	5	1	1	1	1	1	1	1	1	1	4	1	2	Very good	Yes
2022-05-19 07:09:55	22	Female	University of Jordan	4th year	Jordanian	No	Yes	No	No	Yes	No	No	No	No	No	No	No	No	No	Yes	9	9	1	8	10	8	8	8	9	2	1	4	3	5	5	4	5	4	1	1	4	3	4	5	3	5	3	Very good	Yes
2022-05-19 07:18:45	21	Male	University of Jordan	3rd year	Jordanian	No	Yes	Yes	No	No	No	No	Yes	No	No	No	Yes	No	No	No	7	7	5	8	9	9	6	6	7	5	1	5	4	5	2	2	1	1	1	1	1	1	1	1	2	1	2	Distinction	No
2022-05-19 08:04:35	23	Female	University of Jordan	5th year	Jordanian	No	No	No	No	No	No	No	No	Yes	No	No	No	No	No	No	6	5	6	9	10	5	5	5	6	4	3	4	3	5	3	2	3	1	1	1	1	1	3	1	4	1	1	Very good	No
2022-05-19 08:21:30	20	Female	University of Jordan	3rd year	Jordanian	No	No	No	No	No	No	No	No	No	No	No	No	No	No	Yes	9	9	7	10	10	10	8	9	9	5	1	5	1	4	3	1	1	1	1	1	1	1	1	1	1	1	2	Very good	No
2022-05-19 09:27:45	23	Female	University of Jordan	Intern	Jordanian	No	No	No	No	No	No	No	No	Yes	No	No	No	Yes	Yes	Yes	7	8	6	9	9	7	7	7	8	3	5	4	2	5	4	3	4	4	4	3	1	1	4	2	3	3	5	Very good	No
2022-05-19 09:39:04	20	Female	Jordanian University of science and technology	3rd year	Jordanian	No	No	No	No	No	No	No	No	No	No	No	No	No	Yes	No	7	9	10	9	9	7	8	7	8	5	1	4	4	5	1	1	1	1	2	1	1	1	1	1	1	1	3	Excellent	No
2022-05-19 09:40:40	21	Female	Jordanian University of science and technology	3rd year	Jordanian	No	No	No	No	No	No	Yes	No	No	No	No	No	No	No	No	8	8	8	7	6	7	8	8	8	4	1	4	3	5	5	5	5	5	4	4	4	4	3	4	5	4	4	Excellent	No
2022-05-19 10:39:39	20	Female	University of Jordan	2nd year	Jordanian	No	No	No	No	No	No	No	No	No	No	No	No	No	No	Yes	8	10	5	10	8	8	7	9	8	4	2	5	3	4	3	1	1	1	1	1	1	1	1	1	2	1	1	Excellent	No
2022-05-19 12:42:36	23	Male	University of Jordan	5th year	Jordanian	No	No	No	No	No	No	No	Yes	Yes	No	Yes	Yes	No	No	Yes	6	8	4	8	8	4	3	4	5	3	5	2	2	4	3	4	4	5	4	3	3	3	4	2	3	3	4	Very good	Yes
2022-05-19 14:54:32	22	Female	University of Jordan	5th year	Non-Jordanian	No	No	No	No	No	No	No	No	No	No	No	No	No	Yes	Yes	10	10	7	10	10	10	10	10	10	5	5	5	5	5	5	1	1	1	1	1	1	1	1	1	1	1	1	Excellent	No
2022-05-19 16:00:15	20	Female	University of Jordan	3rd year	Jordanian	No	No	No	No	No	No	No	No	Yes	No	No	Yes	No	Yes	Yes	10	10	8	10	9	8	9	9	9	5	4	5	5	4	4	1	1	1	1	1	1	1	1	1	1	1	1	Very good	No
2022-05-19 17:19:43	21	Female	Jordanian University of science and technology	2nd year	Jordanian	No	Yes	No	No	No	No	No	No	Yes	No	No	No	No	Yes	Yes	9	9	6	10	9	9	9	8	9	2	4	5	4	5	4	1	1	1	1	1	1	1	3	1	2	1	1	Pass	No
2022-05-19 17:42:17	22	Female	University of Jordan	5th year	Jordanian	No	No	No	No	No	No	No	No	No	No	No	No	No	Yes	No	9	9	5	9	9	7	8	9	6	5	2	4	4	4	2	2	2	2	1	1	1	1	1	1	1	1	3	Very good	No
2022-05-19 19:20:56	18	Female	Jordanian University of science and technology	2nd year	Jordanian	No	No	No	No	No	Yes	No	No	No	No	No	No	No	Yes	Yes	10	10	7	10	8	10	10	10	10	5	4	5	5	5	5	1	1	2	1	1	1	1	5	1	1	5	1	Excellent	No
2022-05-19 22:02:59	22	Female	Jordanian University of science and technology	3rd year	Jordanian	No	No	No	No	No	No	No	No	No	No	No	No	No	No	Yes	5	7	4	9	10	6	4	6	6	4	1	4	2	2	2	1	1	1	1	1	1	1	1	1	3	3	4	Excellent	No
2022-05-19 22:08:34	20	Female	Jordanian University of science and technology	3rd year	Jordanian	No	No	No	No	No	No	No	No	Yes	No	No	Yes	No	No	No	5	4	4	8	7	6	5	6	7	3	2	3	2	3	3	3	5	5	5	5	4	4	4	4	4	4	4	Excellent	No
2022-05-19 23:57:37	23	Female	University of Jordan	3rd year	Non-Jordanian	No	No	No	No	No	Yes	No	No	No	No	Yes	No	No	No	No	10	10	10	10	10	10	10	10	10	5	5	5	5	5	5	1	1	1	1	1	1	1	1	2	4	4	4	Very good	No
2022-05-20 13:51:37	23	Female	Jordanian University of science and technology	5th year	Non-Jordanian	No	No	No	No	No	No	No	No	Yes	No	No	No	No	Yes	Yes	10	10	8	9	8	9	9	9	9	5	5	5	5	4	5	2	1	1	2	1	2	1	1	1	1	1	2	Very good	No
2022-05-20 14:26:02	23	Male	Jordanian University of science and technology	5th year	Jordanian	No	No	No	No	No	No	No	No	No	No	No	No	No	Yes	No	10	10	10	10	10	10	10	10	7	5	5	5	5	5	5	1	1	1	1	1	1	1	1	1	1	1	1	Very good	No
2022-05-20 15:34:44	20	Male	Jordanian University of science and technology	3rd year	Jordanian	No	No	No	No	No	No	No	No	Yes	No	Yes	Yes	No	No	Yes	9	10	6	9	9	6	7	7	9	5	3	5	4	5	2	1	2	1	1	1	1	1	1	3	1	1	3	Excellent	No
2022-05-20 15:43:10	21	Female	Jordanian University of science and technology	3rd year	Jordanian	No	No	Yes	No	No	Yes	No	No	No	No	No	No	No	No	No	5	4	7	8	7	4	6	6	7	3	3	4	3	3	3	2	3	3	3	1	1	1	3	1	2	3	1	Very good	No
2022-05-20 16:17:22	21	Female	Jordanian University of science and technology	3rd year	Jordanian	No	No	No	No	No	No	Yes	No	Yes	No	No	No	Yes	Yes	Yes	10	10	7	10	9	7	10	10	10	5	5	5	5	5	4	5	5	5	5	5	5	5	5	5	5	5	5	Excellent	No
2022-05-20 17:14:22	23	Female	University of Jordan	5th year	Jordanian	No	No	No	No	No	Yes	No	No	Yes	No	No	No	No	No	Yes	7	10	6	10	7	4	6	8	6	3	5	4	5	5	5	4	4	3	3	2	2	3	4	3	5	3	3	Good	No
2022-05-20 20:17:15	20	Female	Jordanian University of science and technology	3rd year	Jordanian	No	No	No	No	No	No	No	No	Yes	No	No	No	No	No	No	9	10	7	9	10	9	9	9	9	5	1	5	5	3	2	1	3	1	1	1	1	1	1	1	1	1	1	Excellent	No
2022-05-20 20:49:39	22	Female	Jordanian University of science and technology	4th year	Jordanian	Yes	No	No	No	No	Yes	No	No	No	No	No	No	No	No	Yes	9	9	7	9	4	7	7	7	7	3	5	4	4	4	2	4	3	3	2	2	1	1	1	2	2	2	1	Very good	No
2022-05-20 21:26:22	22	Female	Jordanian University of science and technology	4th year	Non-Jordanian	No	No	No	Yes	No	No	No	No	No	No	No	No	No	Yes	Yes	6	6	7	8	8	9	9	8	6	4	3	3	3	5	3	2	2	1	1	3	2	2	2	4	4	3	2	Very good	No
2022-05-20 21:27:09	22	Female	Jordanian University of science and technology	5th year	Jordanian	No	Yes	No	Yes	No	No	Yes	No	No	No	No	No	No	No	No	10	10	9	10	9	10	10	10	10	5	1	4	3	5	1	1	1	1	1	1	1	1	1	1	1	1	1	Excellent	No
2022-05-20 22:34:51	22	Female	Jordanian University of science and technology	4th year	Non-Jordanian	No	No	Yes	No	No	Yes	No	No	Yes	No	No	No	No	No	No	8	8	8	7	8	8	7	9	9	4	4	3	3	3	3	3	3	3	3	4	3	4	4	3	3	3	3	Very good	No
2022-05-20 23:32:50	22	Female	University of Jordan	4th year	Jordanian	No	No	No	No	No	No	No	No	Yes	No	No	No	No	Yes	No	10	10	7	10	7	8	9	7	7	3	5	3	3	4	2	1	1	2	1	1	1	1	1	1	3	1	1	Excellent	No
2022-05-20 23:47:52	25	Female	University of Jordan	Others	Non-Jordanian	No	Yes	No	No	No	No	No	No	No	No	No	No	No	Yes	Yes	9	9	7	10	10	10	10	10	8	5	4	5	5	3	5	1	1	1	1	1	1	1	1	1	1	1	1	Very good	No
2022-05-21 00:13:50	25	Female	University of Jordan	Others	Jordanian	No	No	No	No	No	No	No	No	No	No	No	Yes	No	Yes	Yes	9	9	9	10	8	8	8	8	7	5	5	5	5	5	5	1	1	1	1	1	1	1	1	1	1	1	1	Good	No
2022-05-21 05:14:34	22	Female	Jordanian University of science and technology	5th year	Jordanian	No	Yes	No	No	No	No	Yes	No	No	Yes	No	No	No	No	Yes	8	9	7	10	6	7	7	7	8	4	4	4	4	5	4	1	1	1	1	1	1	1	1	1	5	1	1	Excellent	No
2022-05-21 07:05:36	20	Female	Jordanian University of science and technology	3rd year	Jordanian	No	No	No	No	No	No	No	No	No	No	No	No	No	Yes	Yes	5	9	1	9	9	6	4	4	10	1	5	2	3	5	4	1	5	5	5	4	1	3	4	4	5	4	4	Very good	No
2022-05-21 08:29:34	21	Female	Jordanian University of science and technology	4th year	Jordanian	No	No	No	No	No	No	No	No	No	No	No	No	No	Yes	No	9	10	5	10	8	8	8	8	9	5	1	5	4	5	2	1	1	1	1	1	1	1	2	1	2	1	1	Excellent	No
2022-05-21 08:53:48	20	Female	University of Jordan	2nd year	Jordanian	No	No	No	Yes	No	Yes	No	No	No	No	No	No	No	No	Yes	7	7	6	7	8	7	7	7	7	4	4	4	5	5	4	2	3	1	1	1	1	1	2	2	1	1	3	Very good	No
2022-05-21 11:41:40	21	Female	Jordanian University of science and technology	4th year	Jordanian	No	No	No	No	No	Yes	No	No	No	No	No	No	No	Yes	No	9	9	8	9	10	9	9	9	9	5	4	4	5	4	1	1	1	1	1	1	1	1	1	1	1	1	1	Excellent	No
2022-05-21 14:49:24	20	Female	University of Jordan	3rd year	Jordanian	No	No	Yes	No	Yes	Yes	No	No	Yes	No	No	No	No	No	Yes	8	8	8	6	8	9	8	8	7	4	4	5	4	4	5	1	2	2	1	2	2	1	1	2	4	5	2	Very good	No
2022-05-23 09:57:26	25	Female	University of Jordan	Others	Jordanian	No	No	No	No	No	No	No	No	Yes	Yes	No	No	No	No	No	10	10	10	10	8	9	9	10	9	5	5	5	5	5	5	1	1	1	1	1	1	1	1	1	1	1	1	Very good	No
2022-05-23 11:37:24	23	Female	University of Jordan	5th year	Jordanian	No	No	No	No	No	No	Yes	No	Yes	No	Yes	Yes	No	No	No	10	10	5	8	6	5	4	4	4	4	2	4	2	5	4	2	3	4	3	2	2	2	3	3	5	4	4	Very good	No
2022-05-24 08:48:00	22	Female	University of Jordan	4th year	Non-Jordanian	No	No	No	No	No	No	No	No	Yes	No	No	No	No	No	No	9	8	9	8	8	8	8	9	8	4	4	3	4	4	3	3	2	3	4	2	4	4	3	4	4	3	3	Good	Yes
2022-05-24 08:51:11	24	Female	University of Jordan	4th year	Non-Jordanian	No	No	No	No	No	No	No	No	No	No	No	No	No	No	No	8	9	8	10	10	10	9	9	8	5	5	5	4	5	5	1	1	1	1	1	1	1	5	1	1	2	2	Very good	Yes
2022-05-24 08:52:24	26	Male	University of Jordan	4th year	Non-Jordanian	No	No	No	No	No	No	No	No	No	No	No	No	No	No	Yes	8	7	9	8	9	7	7	7	7	4	4	5	4	4	4	1	2	3	2	3	1	2	2	2	3	2	2	Good	Yes
2022-05-24 08:53:39	21	Female	University of Jordan	4th year	Jordanian	No	No	No	No	Yes	No	No	No	No	No	No	No	No	Yes	No	8	8	6	9	7	6	7	7	7	3	4	3	3	3	4	1	3	3	1	2	1	2	3	1	4	3	3	Good	No
2022-05-24 08:55:23	22	Male	University of Jordan	4th year	Jordanian	No	No	No	No	No	No	No	No	Yes	No	No	No	No	No	No	8	9	8	8	8	8	8	8	9	5	3	5	3	3	4	3	4	3	4	4	4	4	3	3	3	3	4	Very good	No
2022-05-24 11:15:24	26	Male	University of Jordan	5th year	Jordanian	No	No	No	No	No	No	No	No	Yes	No	No	No	No	Yes	No	7	9	7	9	9	6	7	7	7	5	3	4	4	5	5	1	1	1	1	1	1	1	1	5	1	1	1	Excellent	Yes
2022-05-24 18:08:20	23	Female	University of Jordan	3rd year	Jordanian	No	No	No	No	No	Yes	No	No	No	No	No	No	No	Yes	Yes	9	10	3	10	9	8	8	8	8	3	4	4	2	4	4	5	5	3	5	5	5	3	5	5	4	4	3	Excellent	No
2022-05-24 18:12:49	20	Female	University of Jordan	3rd year	Jordanian	No	Yes	No	No	Yes	No	No	No	No	No	No	Yes	No	No	No	8	9	9	9	10	9	9	9	10	5	1	4	3	5	4	1	1	1	1	1	1	1	1	1	1	1	1	Very good	No
2022-05-24 18:16:27	21	Female	University of Jordan	3rd year	Jordanian	No	No	No	No	No	No	No	No	No	No	Yes	No	No	No	No	9	10	7	10	10	9	8	8	9	4	1	5	4	5	3	1	1	1	2	1	1	1	1	2	3	2	2	Excellent	No
2022-05-24 18:18:39	22	Male	University of Jordan	4th year	Jordanian	No	No	No	No	No	No	Yes	No	No	No	No	No	No	No	No	8	8	7	9	9	7	8	8	8	5	2	4	4	5	4	1	1	1	2	1	1	2	1	1	4	1	3	Very good	No
2022-05-24 18:20:55	23	Male	University of Jordan	4th year	Jordanian	No	No	No	Yes	No	No	Yes	No	No	No	No	Yes	Yes	No	No	9	9	8	10	10	7	8	7	8	5	4	5	3	5	5	1	1	1	1	1	1	1	1	2	1	1	3	Very good	Yes
2022-05-24 18:24:38	25	Female	University of Jordan	5th year	Jordanian	No	No	No	Yes	No	No	Yes	Yes	No	No	Yes	Yes	No	Yes	Yes	7	10	4	9	6	7	7	9	7	4	4	4	4	5	4	3	4	1	1	1	1	1	1	1	1	1	1	Very good	Yes
2022-05-24 18:26:38	22	Female	University of Jordan	5th year	Jordanian	No	No	Yes	No	No	No	No	No	No	No	No	Yes	No	No	No	10	10	7	10	9	10	10	10	10	5	1	5	5	4	5	1	1	1	1	1	1	1	1	1	3	1	1	Excellent	No
2022-05-24 18:28:48	23	Female	University of Jordan	5th year	Jordanian	No	No	No	Yes	No	No	No	No	No	No	No	No	No	No	No	9	5	9	10	9	7	8	7	8	4	2	5	2	5	2	2	2	2	2	1	1	1	1	1	1	1	1	Very good	No
2022-05-24 18:31:29	23	Female	University of Jordan	5th year	Jordanian	No	No	Yes	No	No	No	No	No	Yes	No	No	No	No	Yes	No	5	5	3	9	7	6	5	4	7	3	1	3	2	4	3	2	3	3	2	1	1	1	1	1	1	1	2	Excellent	No
2022-05-24 18:33:50	21	Female	University of Jordan	4th year	Jordanian	No	Yes	No	No	No	No	No	No	No	No	No	Yes	No	No	Yes	9	10	6	10	8	10	8	8	9	5	3	4	5	4	4	1	1	3	2	2	1	1	2	2	2	1	2	Very good	No
2022-05-24 20:00:41	21	Female	University of Jordan	3rd year	Jordanian	No	No	No	No	No	No	No	No	No	No	No	No	No	Yes	No	10	10	8	10	10	10	10	10	8	5	3	5	5	4	3	1	1	1	2	3	2	1	2	2	3	3	1	Very good	No
2022-05-24 20:54:57	21	Male	Jordanian University of science and technology	3rd year	Jordanian	No	No	Yes	Yes	No	Yes	No	No	No	No	No	No	No	Yes	Yes	4	3	2	10	10	10	5	3	7	2	1	5	1	4	4	1	4	3	2	1	1	1	1	1	5	1	2	Excellent	No
2022-05-24 21:01:14	20	Female	University of Jordan	3rd year	Jordanian	No	No	No	No	No	No	No	No	No	No	No	No	No	Yes	Yes	10	7	5	10	6	8	8	7	7	4	4	3	4	5	5	1	1	1	1	2	2	1	1	4	4	5	1	Very good	No
2022-05-25 10:58:01	20	Male	University of Jordan	4th year	Non-Jordanian	No	No	Yes	Yes	No	No	No	No	Yes	Yes	No	No	Yes	Yes	Yes	8	8	7	10	10	5	6	5	8	2	4	3	3	5	3	3	4	4	1	2	2	1	4	3	1	1	4	Very good	Yes
2022-05-25 11:00:27	23	Male	University of Jordan	3rd year	Non-Jordanian	No	No	No	No	No	No	No	No	No	No	No	No	No	No	No	7	9	5	10	10	9	9	7	8	3	3	5	5	4	4	3	1	2	1	1	1	1	1	1	1	1	2	Very good	Yes
2022-05-25 11:03:28	25	Male	University of Jordan	4th year	Non-Jordanian	No	No	No	No	No	No	No	No	No	No	Yes	Yes	No	Yes	Yes	8	8	6	7	10	9	8	7	8	5	5	5	5	4	4	3	5	2	1	2	2	2	3	4	2	2	3	Excellent	No
2022-05-25 11:05:55	27	Male	University of Jordan	Others	Jordanian	No	No	No	Yes	No	No	No	No	Yes	No	No	No	Yes	No	No	8	8	7	9	9	5	9	7	7	4	4	5	3	4	4	1	1	1	1	1	1	1	2	2	2	1	1	Very good	No
2022-05-25 11:08:00	23	Female	University of Jordan	Intern	Jordanian	No	No	Yes	No	No	No	No	No	No	No	No	No	No	Yes	No	10	10	10	10	7	9	10	9	4	3	3	1	4	4	4	1	1	2	3	1	1	1	5	1	2	1	2	Excellent	No
2022-05-25 11:10:11	26	Male	University of Jordan	Intern	Non-Jordanian	No	No	Yes	No	No	No	No	No	No	Yes	No	No	No	No	Yes	8	7	7	5	10	7	7	7	8	5	1	5	4	5	3	1	1	1	1	1	1	1	1	1	1	1	5	Good	Yes
2022-05-25 11:12:19	24	Female	University of Jordan	Intern	Jordanian	No	Yes	Yes	No	No	No	No	No	No	No	No	No	No	No	No	8	9	7	7	5	8	8	8	6	4	5	2	2	5	4	1	1	1	1	2	1	1	4	4	3	5	4	Very good	No
2022-05-25 11:14:20	24	Female	University of Jordan	Intern	Jordanian	No	No	No	No	No	No	No	No	No	No	No	No	No	Yes	No	9	8	5	9	6	8	7	9	5	4	1	2	5	3	3	1	1	1	1	1	1	1	2	1	1	2	1	Very good	No
2022-05-28 17:20:41	21	Female	University of Jordan	3rd year	Jordanian	No	No	No	No	No	Yes	No	No	No	No	No	No	No	Yes	Yes	6	9	6	9	9	7	7	7	9	3	4	4	4	5	4	2	3	2	1	1	1	2	2	1	1	2	2	Very good	No
2022-06-25 19:49:27	21	Female	University of Jordan	3rd year	Jordanian	No	No	Yes	No	No	No	No	No	No	No	No	Yes	No	Yes	Yes	7	8	7	9	10	6	7	9	8	4	4	4	4	4	2	1	1	1	1	1	1	1	4	1	1	1	1	Very good	No
2022-06-25 21:08:35	22	Male	University of Jordan	4th year	Jordanian	No	No	No	No	Yes	No	No	No	Yes	No	No	Yes	No	Yes	No	7	8	5	4	6	8	5	7	6	3	5	4	4	4	5	4	4	3	3	3	4	4	3	4	2	4	3	Excellent	Yes
2022-06-25 21:10:30	23	Male	University of Jordan	5th year	Non-Jordanian	No	No	No	No	No	No	No	No	No	No	No	No	No	No	No	9	8	8	8	9	8	8	8	8	5	4	5	5	5	4	3	2	2	2	2	1	1	2	2	3	2	3	Very good	No
2022-06-25 21:12:28	24	Male	University of Jordan	5th year	Jordanian	No	No	No	No	No	No	No	No	Yes	No	No	No	No	No	Yes	9	9	7	10	10	8	8	8	7	5	5	5	5	4	1	1	2	1	1	1	4	2	3	4	4	3	2	Good	Yes
2022-06-25 21:14:55	21	Male	University of Jordan	3rd year	Jordanian	No	No	No	Yes	No	No	Yes	No	No	No	No	No	No	Yes	Yes	8	7	10	7	9	9	8	8	8	5	1	5	5	5	5	1	1	1	1	1	3	1	1	1	1	1	2	Excellent	No
2022-06-25 21:17:23	20	Female	University of Jordan	3rd year	Jordanian	No	Yes	No	No	No	No	No	No	Yes	No	No	No	Yes	Yes	Yes	4	4	4	4	10	4	4	4	10	3	5	5	2	5	3	3	3	1	1	5	3	5	3	1	3	1	3	Very good	Yes
2022-06-25 21:19:45	21	Male	University of Jordan	3rd year	Jordanian	No	No	No	No	No	No	No	No	No	No	No	No	Yes	Yes	Yes	9	9	9	9	9	10	9	9	7	5	3	3	3	4	4	4	1	1	1	1	1	1	1	1	1	1	3	Excellent	No
2022-06-25 21:21:55	22	Female	University of Jordan	5th year	Jordanian	No	No	Yes	No	No	Yes	No	No	No	No	No	Yes	No	No	No	8	8	7	10	10	8	7	6	8	5	2	4	2	5	3	1	1	1	1	1	1	1	3	2	4	4	3	Excellent	No
2022-06-25 21:24:03	21	Female	University of Jordan	3rd year	Jordanian	No	No	No	No	No	No	No	Yes	No	No	No	No	No	No	No	10	10	6	10	5	10	9	8	10	5	5	5	3	5	3	1	1	1	1	1	1	1	1	1	5	1	5	Excellent	No
2022-06-25 21:26:18	20	Female	University of Jordan	3rd year	Jordanian	Yes	No	No	No	Yes	No	No	No	Yes	No	No	No	No	Yes	No	8	8	8	5	10	8	8	8	6	3	3	3	4	5	3	2	2	3	4	1	1	1	1	1	1	1	1	Excellent	No
2022-06-25 21:28:45	23	Female	University of Jordan	5th year	Jordanian	No	No	No	No	No	Yes	No	Yes	No	No	No	No	No	No	No	9	9	7	6	10	8	8	9	9	5	1	5	5	5	4	1	1	1	1	1	1	1	1	1	2	1	1	Very good	No
2022-06-25 21:30:58	23	Female	University of Jordan	5th year	Jordanian	No	No	No	No	No	No	No	No	No	No	No	No	No	No	No	4	8	7	10	8	8	7	7	8	3	3	3	3	5	3	5	4	4	4	4	4	4	4	4	4	4	4	Excellent	No
2022-06-25 21:34:01	21	Female	University of Jordan	3rd year	Jordanian	No	Yes	No	No	Yes	No	Yes	No	No	Yes	No	Yes	No	Yes	No	4	4	2	5	3	3	6	2	5	3	2	4	2	3	2	3	2	2	5	5	2	2	4	2	5	3	1	Good	No
2022-06-25 21:36:25	21	Female	University of Jordan	3rd year	Jordanian	No	No	No	No	No	No	No	No	No	No	Yes	No	No	No	Yes	8	8	8	9	9	9	9	8	8	5	3	4	4	5	5	4	1	1	1	1	1	1	1	1	1	5	2	Very good	Yes
2022-06-27 16:58:18	20	Female	University of Jordan	3rd year	Non-Jordanian	No	No	No	No	Yes	No	No	No	No	No	No	No	No	No	Yes	8	7	7	5	8	7	6	7	7	4	4	4	4	4	4	4	4	4	4	4	3	4	4	4	3	4	3	Very good	No
2022-06-27 17:00:52	21	Female	University of Jordan	3rd year	Jordanian	No	No	No	No	No	No	No	No	Yes	No	No	No	No	No	No	9	8	8	8	7	7	8	8	9	5	3	4	4	5	3	1	1	1	2	1	1	2	1	3	1	1	1	Excellent	No
2022-06-27 17:03:47	21	Female	University of Jordan	3rd year	Jordanian	No	No	No	No	No	No	No	No	No	No	No	No	No	No	No	10	9	8	10	10	9	9	9	8	5	5	4	4	1	1	2	3	2	1	2	3	3	3	3	2	3	3	Good	No
2022-07-02 20:35:57	20	Female	University of Jordan	4th year	Jordanian	No	No	No	No	No	No	No	No	Yes	No	No	No	No	No	No	9	9	7	9	9	8	8	8	8	4	4	4	4	5	5	2	1	1	1	1	1	1	1	2	3	3	1	Excellent	No
2022-07-02 21:45:09	22	Female	University of Jordan	4th year	Jordanian	No	Yes	No	No	No	No	No	No	No	No	No	No	No	No	No	9	9	8	9	8	9	10	10	7	5	3	4	5	5	2	1	1	2	1	1	1	1	1	1	2	1	2	Distinction	No
2022-07-03 00:53:24	23	Female	University of Jordan	4th year	Non-Jordanian	No	No	No	No	Yes	No	No	No	No	No	No	No	No	Yes	Yes	8	4	6	1	9	10	5	5	5	3	5	3	3	5	3	3	4	3	5	3	3	3	3	3	3	3	3	Good	Yes
2022-07-04 19:32:15	19	Female	University of Jordan	2nd year	Jordanian	No	No	Yes	No	No	No	No	No	Yes	No	No	No	No	Yes	Yes	8	6	4	10	10	6	5	6	7	2	5	3	4	5	5	2	5	5	1	2	2	5	5	5	5	5	4	Distinction	No
2022-07-04 19:49:24	20	Female	University of Jordan	2nd year	Jordanian	No	No	No	No	No	No	No	No	No	No	No	No	No	Yes	Yes	8	8	3	8	9	9	8	7	8	3	3	4	3	5	4	3	2	4	1	3	3	3	3	3	4	4	3	Very good	No
2022-07-04 19:52:13	21	Female	University of Jordan	3rd year	Jordanian	Yes	No	No	No	No	No	No	No	No	No	No	No	No	Yes	Yes	6	6	4	8	10	8	5	5	8	3	1	4	3	5	3	1	3	1	3	2	1	2	1	1	4	4	1	Excellent	No
2022-07-04 19:52:32	19	Female	University of Jordan	2nd year	Non-Jordanian	No	No	No	No	No	Yes	No	No	No	No	No	No	No	Yes	Yes	1	1	5	7	5	2	2	3	4	1	3	3	3	3	5	2	5	3	3	5	1	2	3	1	5	2	3	Pass	No
2022-07-04 20:05:06	23	Male	University of Jordan	Intern	Jordanian	No	No	No	Yes	No	Yes	No	No	No	No	No	No	No	Yes	Yes	8	5	8	9	10	7	7	9	8	3	2	4	3	5	5	1	2	1	1	1	1	1	1	1	3	1	3	Good	Yes
2022-07-04 20:08:48	23	Male	University of Jordan	Intern	Jordanian	No	No	No	No	No	No	No	No	No	No	No	No	No	No	No	8	9	7	8	6	9	6	8	6	4	3	4	4	4	3	3	4	3	3	3	2	4	3	4	3	3	3	Very good	No
2022-07-04 20:15:34	20	Male	Jordanian University of science and technology	2nd year	Jordanian	No	No	No	No	No	No	No	No	No	No	Yes	No	No	No	No	9	9	9	9	9	9	8	8	8	5	5	5	5	5	5	1	1	1	1	1	1	1	1	1	1	1	1	Very good	No
2022-07-04 20:19:49	20	Female	Jordanian University of science and technology	2nd year	Jordanian	No	Yes	No	No	Yes	No	No	No	No	No	No	No	No	Yes	Yes	8	9	7	1	5	5	5	5	7	1	3	4	4	4	4	2	4	5	4	5	5	5	5	5	5	4	5	Excellent	No
2022-07-04 20:26:23	26	Female	University of Jordan	Intern	Non-Jordanian	No	No	No	No	No	No	No	No	No	No	No	Yes	No	Yes	Yes	9	9	7	10	5	9	8	8	7	5	2	3	4	5	2	1	1	2	1	2	2	1	1	1	1	1	2	Very good	No
2022-07-04 20:26:56	22	Male	University of Jordan	Intern	Jordanian	No	No	No	No	No	No	No	No	No	No	No	No	Yes	No	No	10	10	10	10	10	7	9	9	9	4	3	5	5	4	1	2	1	1	1	1	1	1	1	1	2	1	1	Good	No
2022-07-04 20:32:33	19	Male	Jordanian University of science and technology	2nd year	Jordanian	No	Yes	Yes	No	Yes	No	No	No	No	No	No	No	No	Yes	Yes	5	9	8	5	9	3	9	3	6	5	2	3	4	5	5	1	1	1	1	1	2	1	3	5	4	3	3	Very good	No
2022-07-04 20:32:50	20	Female	Jordanian University of science and technology	2nd year	Jordanian	No	No	No	No	No	Yes	No	No	No	No	No	No	No	Yes	Yes	9	7	7	9	8	8	8	9	7	3	3	4	3	5	4	3	2	1	1	1	1	1	1	1	4	2	1	Very good	No
2022-07-04 20:36:05	19	Male	Jordanian University of science and technology	Others	Non-Jordanian	No	No	No	No	No	No	No	No	No	No	No	No	No	No	No	6	8	5	4	9	5	6	6	7	4	1	5	3	3	3	1	3	1	1	2	1	1	1	2	2	4	2	Excellent	No
2022-07-04 20:46:05	19	Male	Jordanian University of science and technology	Others	Jordanian	No	No	No	No	No	No	No	No	No	No	No	No	No	No	No	2	3	10	10	10	10	10	10	10	1	5	5	5	5	5	5	5	4	5	3	5	2	4	4	4	3	3	Very good	No
2022-07-04 21:00:02	19	Female	University of Jordan	2nd year	Jordanian	No	Yes	No	No	No	No	No	No	Yes	No	No	No	No	Yes	Yes	10	10	7	8	9	9	9	10		5	4	4	5	5	5	1	1	1	1	1	1	1	1	1	1	2	1	Distinction	No
2022-07-04 21:04:22	21	Female	University of Jordan	5th year	Jordanian	No	No	Yes	No	No	No	No	No	Yes	No	No	Yes	No	No	Yes	8	8	9	8	8	7	7	8	8	4	4	3	3	4	4	4	4	3	3	3	3	3	4	4	4	4	4	Very good	Yes
2022-07-04 21:06:24	23	Male	University of Jordan	3rd year	Jordanian	No	No	No	No	Yes	No	Yes	No	No	No	No	No	No	No	Yes	4	9	3	1	10	5	5	6	8	2	2	2	5	5	3	3	5	3	2	4	1	4	2	3	4	2	4	Good	No
2022-07-04 21:06:42	19	Male	Jordanian University of science and technology	Others	Jordanian	No	No	No	Yes	No	No	Yes	No	No	No	No	No	No	Yes	Yes	6	6	6	6	6	6	6	6	6	3	3	3	3	3	3	3	3	3	3	3	3	3	3	3	3	3	3	Excellent	No
2022-07-04 21:08:25	23	Male	University of Jordan	Intern	Jordanian	No	No	No	No	No	No	No	No	No	No	No	No	No	Yes	Yes	10	10	8	10	10	8	8	8	8	4	5	5	4	5	5	1	2	2	1	1	1	1	2	2	2	1	1	Good	No
2022-07-04 21:19:47	19	Female	University of Jordan	2nd year	Jordanian	No	No	No	No	No	No	No	No	No	No	No	No	No	Yes	Yes	9	9	6	9	9	9	9	8	9	5	5	5	5	5	4	5	4	4	4	5	4	4	4	3	3	3	3	Very good	No
2022-07-04 21:20:34	24	Female	University of Jordan	Intern	Jordanian	No	No	No	No	No	No	No	No	No	Yes	No	No	Yes	Yes	Yes	9	10	7	10	6	8	8	9	8	5	5	4	4	5	4	1	1	1	1	1	1	1	1	1	5	1	1	Good	No
2022-07-04 21:30:07	22	Female	University of Jordan	5th year	Jordanian	No	No	No	No	No	No	No	No	No	No	No	No	No	No	Yes	9	10	10	10	10	9	10	10	8	5	5	5	5	4	4	1	1	1	1	1	3	1	1	1	2	3	2	Very good	No
2022-07-04 21:37:53	22	Female	University of Jordan	5th year	Jordanian	No	No	No	No	No	No	No	No	No	No	No	Yes	No	Yes	No	8	6	3	9	9	9	7	9	8	4	4	4	3	4	3	1	3	1	1	1	2	2	1	1	1	1	3	Good	No
2022-07-04 22:20:59	23	Female	University of Jordan	Intern	Jordanian	No	No	No	No	No	No	No	No	No	Yes	No	No	No	No	Yes	10	10	9	10	10	7	9	8	9	4	1	5	5	5	3	1	1	1	1	1	1	1	1	1	1	1	1	Very good	No
2022-07-04 23:31:42	21	Female	University of Jordan	3rd year	Jordanian	No	No	No	No	No	No	No	No	No	No	No	No	No	No	Yes	9	10	4	9	6	9	9	9	9	4	3	4	4	4	4	2	2	2	3	2	3	3	4	2	3	3	4	Very good	Yes
2022-07-04 23:53:49	24	Female	University of Jordan	Intern	Jordanian	No	No	Yes	No	Yes	No	No	No	No	No	No	No	No	Yes	No	10	7	8	8	10	8	8	8	8	4	5	4	5	5	3	1	1	2	1	1	1	1	1	1	5	1	3	Distinction	No
2022-07-05 03:19:28	24	Female	University of Jordan	Intern	Jordanian	No	No	No	No	No	No	No	No	No	Yes	No	No	No	No	No	10	10	9	10	10	10	10	10	10	5	5	5	4	5	4	1	1	1	1	1	1	1	3	1	1	1	1	Excellent	No
2022-07-05 11:27:14	23	Female	University of Jordan	5th year	Jordanian	No	No	No	No	No	No	No	No	No	Yes	No	Yes	No	Yes	Yes	6	10	4	9	10	8	6	6	8	3	3	3	3	5	4	2	3	3	3	3	3	2	2	1	3	3	3	Excellent	No
2022-07-05 13:20:57	20	Male	University of Jordan	2nd year	Jordanian	Yes	No	No	No	No	No	No	No	No	No	No	No	No	Yes	Yes	8	8	7	9	7	8	8	8	7	5	4	4	5	5	5	1	1	1	1	5	3	4	4	5	4	4	2	Good	No
2022-07-05 13:51:49	23	Female	University of Jordan	Intern	Jordanian	No	No	No	No	No	No	No	No	No	No	No	No	No	No	Yes	9	10	6	10	8	9	7	9	8	4	5	5	3	5	1	1	1	1	1	1	1	1	1	1	3	1	1	Very good	No
2022-07-05 16:27:13	23	Female	University of Jordan	Others	Jordanian	No	Yes	No	No	Yes	Yes	No	No	No	No	No	No	No	No	Yes	4	4	7	3	5	4	5	7	8	4	1	5	5	5	4	1	3	4	4	1	1	1	1	3	4	2	3	Excellent	No
2022-07-05 16:33:14	21	Female	University of Jordan	4th year	Jordanian	No	Yes	No	No	No	No	No	No	No	No	No	No	No	No	Yes	9	10	6	9	7	8	9	8	6	5	4	5	3	4	5	1	1	1	1	2	1	1	1	1	3	1	1	Very good	No
2022-07-05 16:33:22	21	Female	University of Jordan	5th year	Jordanian	No	No	No	No	No	No	No	No	No	No	No	No	No	No	No	9	8	8	7	5	8	9	9	8	5	1	4	4	5	1	1	1	1	2	2	1	1	2	1	2	1	2	Excellent	No
2022-07-05 16:47:54	21	Female	University of Jordan	3rd year	Jordanian	No	No	No	No	No	No	No	No	No	No	No	Yes	No	Yes	Yes	9	10	7	8	9	9	9	9	9	5	5	5	4	5	5	1	1	1	1	1	1	1	1	1	1	1	1	Excellent	No
2022-07-05 16:52:07	21	Female	University of Jordan	3rd year	Jordanian	No	No	No	No	No	No	No	No	Yes	No	No	No	No	No	Yes	8	8	7	9	4	7	7	7	7	4	5	4	5	4	4	1	2	1	1	1	1	1	1	2	3	1	1	Good	No
2022-07-05 16:57:23	21	Female	University of Jordan	3rd year	Jordanian	No	No	No	Yes	No	No	Yes	No	Yes	Yes	Yes	Yes	Yes	Yes	Yes	7	6	6	9	7	6	7	7	6	4	2	4	3	4	4	1	2	2	3	3	2	2	2	2	4	1	3	Very good	No
2022-07-05 17:01:49	21	Female	University of Jordan	3rd year	Jordanian	No	No	No	No	No	No	No	No	No	No	No	No	Yes	Yes	Yes	8	8	6	6	8	6	6	7	6	4	4	3	4	3	2	2	2	2	2	2	2	2	2	2	4	1	3	Very good	No
2022-07-05 17:05:58	21	Male	University of Jordan	3rd year	Non-Jordanian	No	No	No	No	Yes	No	No	No	Yes	Yes	No	No	No	No	Yes	8	8	5	6	7	5	5	7	7	4	2	4	3	4	2	2	3	2	1	3	1	2	1	3	1	1	3	Very good	No
2022-07-05 17:10:59	20	Female	University of Jordan	3rd year	Jordanian	No	No	No	No	No	Yes	No	No	Yes	No	No	No	No	Yes	Yes	6	9	4	10	8	3	3	2	6	1	5	1	1	5	4	1	5	5	5	4	3	3	4	3	1	1	4	Very good	No
2022-07-05 17:11:51	20	Male	University of Jordan	3rd year	Jordanian	No	No	No	No	No	No	No	No	No	Yes	No	No	No	No	No	8	9	9	10	10	6	8	7	7	5	2	5	3	4	2	1	1	1	1	1	1	1	1	1	1	1	1	Very good	No
2022-07-05 17:29:32	21	Male	University of Jordan	3rd year	Jordanian	No	No	No	No	No	No	No	Yes	No	No	Yes	Yes	No	No	Yes	7	9	4	8	9	7	8	7	8	3	5	4	3	5	4	3	4	4	1	2	1	2	2	4	2	3	3	Very good	No
2022-07-05 17:33:20	21	Female	Jordanian University of science and technology	3rd year	Jordanian	No	No	No	No	No	No	No	No	No	No	No	No	No	Yes	Yes	6	5	5	7	9	9	7	6	10	3	4	3	3	4	4	4	4	4	3	3	3	3	3	3	4	4	4	Excellent	No
2022-07-05 17:39:58	20	Female	University of Jordan	2nd year	Jordanian	Yes	Yes	No	Yes	No	Yes	No	Yes	Yes	No	No	Yes	Yes	Yes	No	8	8	7	7	8	6	7	8	8	4	5	4	5	4	4	4	3	2	1	1	1	2	2	3	2	3	4	Very good	No
2022-07-05 17:50:36	21	Female	University of Jordan	3rd year	Jordanian	No	No	No	No	No	No	No	No	Yes	No	No	Yes	No	No	Yes	9	10	9	10	9	8	9	9	9	5	1	5	4	5	5	1	1	1	1	1	1	1	1	1	2	1	2	Very good	No
2022-07-05 18:25:40	18	Female	University of Jordan	4th year	Jordanian	No	No	Yes	No	No	No	No	No	Yes	No	No	Yes	No	No	Yes	8	9	9	10	9	9	9	9	9	4	5	5	5	5	5	5	5	5	5	5	5	5	5	5	5	5	5	Very good	No
2022-07-05 18:38:34	21	Female	University of Jordan	3rd year	Jordanian	Yes	No	No	No	No	No	No	No	No	No	No	No	No	Yes	No	9	9	10	8	9	9	10	10	8	5	1	5	5	5	2	2	1	1	1	1	1	1	1	1	1	1	2	Distinction	No
2022-07-05 18:46:45	21	Male	University of Jordan	3rd year	Jordanian	No	No	No	No	No	No	No	No	No	No	No	No	No	Yes	No	8	8	7	9	9	9	8	9	7	5	2	3	4	3	2	1	1	1	1	1	1	1	2	2	2	1	1	Excellent	No
2022-07-05 18:54:13	20	Female	University of Jordan	3rd year	Jordanian	No	No	No	No	No	Yes	No	No	No	No	No	No	No	Yes	Yes	10	10	6	4	10	10	8	10	10	5	5	5	5	5	5	1	1	1	1	1	1	1	1	1	3	3	1	Excellent	No
2022-07-05 19:03:16	21	Female	University of Jordan	3rd year	Jordanian	No	No	No	No	No	Yes	No	No	No	No	No	No	No	Yes	Yes	7	4	4	10	9	4	5	5	7	5	5	5	5	5	4	1	1	1	3	1	1	2	2	2	3	1	4	Good	No
2022-07-05 19:16:10	21	Female	University of Jordan	3rd year	Non-Jordanian	No	No	No	No	No	No	No	No	No	No	No	No	No	Yes	Yes	9	9	7	9	10	10	9	9	9	5	2	5	5	5	2	1	1	1	1	1	1	1	1	1	2	1	3	Excellent	No
2022-07-05 19:19:02	21	Male	University of Jordan	3rd year	Jordanian	No	No	No	Yes	No	No	Yes	No	No	No	No	No	No	No	No	8	9	8	10	10	8	8	8	9	5	1	5	4	4	1	1	1	1	1	1	1	1	1	2	2	1	1	Excellent	No
2022-07-05 19:41:14	21	Female	University of Jordan	3rd year	Non-Jordanian	No	No	No	No	No	No	No	No	No	Yes	No	No	No	Yes	Yes	7	8	9	7	9	7	6	6	8	3	3	3	3	4	4	2	3	2	2	3	2	2	2	2	2	2	3	Very good	No
2022-07-05 19:43:02	21	Female	Jordanian University of science and technology	4th year	Jordanian	No	No	No	No	No	No	No	No	No	No	No	No	No	No	No	9	8	9	9	10	10	9	8	8	5	5	5	5	3	3	3	3	3	3	3	4	3	3	4	3	3	4	Very good	No
2022-07-05 19:54:11	21	Male	University of Jordan	3rd year	Jordanian	Yes	No	No	No	No	Yes	No	No	No	No	Yes	No	No	Yes	Yes	5	7	3	9	7	2	1	1	4	1	5	1	1	5	5	5	5	5	3	5	1	3	5	5	5	1	5	Distinction	No
2022-07-05 21:27:17	20	Female	Jordanian University of science and technology	2nd year	Non-Jordanian	No	No	No	No	Yes	No	No	No	No	No	No	Yes	Yes	No	Yes	4	4	4	4	4	4	4	4	4	2	2	2	2	2	2	3	3	3	3	3	3	3	3	3	3	3	3	Good	No
2022-07-05 21:45:05	21	Female	University of Jordan	4th year	Non-Jordanian	No	No	No	No	Yes	No	No	No	No	No	No	Yes	Yes	Yes	Yes	9	9	7	7	6	8	8	9	9	5	1	5	4	5	4	1	1	1	1	1	1	1	1	1	3	1	2	Very good	No
2022-07-05 22:34:11	20	Female	University of Jordan	3rd year	Jordanian	No	No	No	No	Yes	No	No	No	No	No	No	Yes	No	No	No	10	10	7	7	9	10	2	2	8	1	4	3	5	4	4	1	4	5	4	4	2	4	4	3	2	2	5	Very good	No
2022-07-06 00:03:41	22	Female	University of Jordan	Intern	Jordanian	No	No	Yes	No	Yes	No	No	No	Yes	No	No	No	No	No	Yes	8	10	8	9	7	8	8	8	7	5	4	3	4	5	3	2	2	2	2	2	4	2	2	2	2	3	2	Excellent	No
2022-07-06 00:16:56	22	Male	University of Jordan	Intern	Jordanian	No	No	No	Yes	No	No	No	No	Yes	No	No	No	No	No	No	10	10	10	10	8	9	9	10	10	5	4	5	5	5	5	1	1	1	1	2	1	1	2	1	3	1	3	Very good	No
2022-07-06 00:23:46	23	Female	University of Jordan	5th year	Non-Jordanian	No	No	Yes	No	No	No	No	No	Yes	No	No	Yes	No	Yes	Yes	8	9	6	10	10	7	7	8	7	4	1	5	4	5	2	1	2	2	3	1	1	1	1	1	3	1	3	Very good	No
2022-07-06 00:25:41	27	Female	University of Jordan	Intern	Non-Jordanian	No	No	No	No	Yes	No	No	No	No	No	No	No	No	No	No	10	10	10	10	10	10	10	10	10	5	5	5	5	5	5	1	1	1	1	1	1	1	1	1	1	1	1	Good	No
2022-07-06 00:35:11	24	Female	University of Jordan	5th year	Non-Jordanian	No	No	No	No	No	No	No	No	No	No	No	No	No	Yes	No	10	10	10	10	7	10	10	10	10	5	3	5	5	5	5	1	1	1	1	2	1	1	1	1	1	1	1	Very good	Yes
2022-07-06 00:46:22	27	Female	University of Jordan	Intern	Jordanian	No	No	Yes	No	No	Yes	No	No	Yes	No	No	Yes	No	Yes	Yes	9	10	8	8	7	7	9	8	9	3	5	4	4	5	5	1	1	2	2	5	1	1	1	2	1	1	1	Good	Yes
2022-07-06 00:55:49	23	Female	University of Jordan	Intern	Jordanian	No	No	Yes	No	Yes	No	No	No	Yes	No	No	No	No	No	Yes	10	10	8	7	5	3	6	6	7	4	4	4	2	5	5	4	4	3	1	1	1	1	3	5	4	2	2	Very good	No
2022-07-06 01:28:08	26	Female	University of Jordan	5th year	Non-Jordanian	No	Yes	No	No	No	No	No	No	No	No	No	No	No	No	Yes	8	7	8	8	8	5	6	6	7	3	2	3	2	3	4	1	4	4	1	1	1	1	1	1	2	1	2	Very good	No
2022-07-06 09:57:29	21	Female	University of Jordan	3rd year	Jordanian	No	No	No	No	No	Yes	No	No	No	No	No	No	No	No	No	6	10	5	10	10	10	5	6	10	5	1	5	1	2	5	1	5	1	1	1	1	1	1	1	2	4	1	Excellent	No
2022-07-06 10:01:17	23	Female	University of Jordan	Intern	Jordanian	No	No	No	Yes	No	No	No	No	No	No	No	No	No	Yes	Yes	8	8	6	9	7	9	8	8	7	5	5	4	4	5	5	2	2	1	1	2	1	1	2	2	3	2	1	Very good	No
2022-07-06 14:36:45	23	Female	University of Jordan	Intern	Jordanian	No	No	Yes	No	Yes	No	No	No	No	No	No	Yes	No	Yes	Yes	6	6	3	1	1	2	2	3	5	4	3	3	3	5	4	2	3	1	1	1	1	1	1	2	1	1	1	Very good	No
2022-07-06 14:42:34	20	Female	University of Jordan	3rd year	Non-Jordanian	No	Yes	No	No	Yes	No	No	No	Yes	No	No	No	No	Yes	Yes	7	7	5	4	6	5	5	7	5	5	1	5	5	4	4	2	1	3	2	1	1	1	2	1	1	1	1	Very good	No
2022-07-06 15:13:56	24	Male	University of Jordan	Intern	Jordanian	No	No	No	No	No	No	Yes	No	No	No	No	No	Yes	No	No	10	10	8	10	10	8	9	9	10	4	5	5	4	4	4	1	1	1	1	1	1	1	1	1	1	1	2	Good	No
2022-07-07 20:43:29	23	Female	University of Jordan	Others	Jordanian	No	Yes	No	No	Yes	No	No	No	No	No	No	No	No	Yes	Yes	4	5	3	1	5	5	4	7	8	3	5	3	4	5	5	1	3	2	2	1	2	3	2	3	1	2	2	Very good	No
2022-07-08 04:13:18	24	Female	University of Jordan	Intern	Jordanian	No	No	No	No	No	No	No	No	No	No	No	No	No	Yes	Yes	10	10	10	7	10	10	8	8	8	5	2	5	4	5	2	1	1	1	2	1	1	1	2	1	1	2	1	Very good	Yes
2022-07-14 14:08:58	23	Female	University of Jordan	Intern	Jordanian	No	No	Yes	No	No	No	No	No	Yes	No	No	No	No	No	No	8	8	9	5	10	6	8	8	7	2	1	4	4	4	4	1	1	2	1	2	1	1	1	1	4	1	2	Very good	No
2022-07-19 23:45:36	22	Male	University of Jordan	Intern	Jordanian	No	No	No	Yes	No	No	No	No	No	No	No	No	No	Yes	No	8	10	10	10	10	8	8	8	8	5	3	5	4	5	5	1	1	1	1	1	1	1	1	1	3	3	1	Excellent	No
[truncated: 7 more columns]
